# Supplementary material for: 5,8-Dibromo-14,17-difluoro-2,11-dithia­[3.3]paracyclo­phane
Source: Acta Crystallogr Sect E Struct Rep Online. 2010 Jul 24;66(Pt 8):o2119. doi: 10.1107/S1600536810028904 (PMC3007411; doi:10.1107/S1600536810028904)
Supplement: Supplementary file 1 [file e-66-o2119-sup1.cif]

##############################################################################
###                                                                        ###
###        Electronic paper (Acta Crystallographica Section E)             ###
###                                                                        ###
##############################################################################
#                                                                            #
# This CIF contains the data in a paper accepted for publication in Acta     #
# Crystallographica Section E. It conforms to the requirements of Notes      #
# for Authors for Section E, and has been peer reviewed under the auspices   #
# of the IUCr Commission on Journals.                                        #
#                                                                            #
# Full details of the Crystallographic Information File format               #
# are given in the paper "The Crystallographic Information File (CIF):       #
# a New Standard Archive File for Crystallography" by S. R. Hall, F. H.      #
# Allen and I. D. Brown [Acta Cryst. (1991), A47, 655-685].                  #
#                                                                            #
# The current version of the core CIF dictionary is obtainable from          #
# ftp://ftp.iucr.org/pub/cif_core.dic. The current version number is 2.4.    #
#                                                                            #
# Software is freely available for graphical display of the structure(s) in  #
# this CIF.  For information consult the CIF home page http://www.iucr.org/  #
# cif/home.html                                                              #
#                                                                            #
# This file may be used for bona fide research purposes within the           #
# scientific community so long as proper attribution is given to the journal # 
# article from which it was obtained.                                        #
#                                                                            #
##############################################################################
                                             
data_I
_audit_creation_method     SHELXL-97
_chemical_name_systematic
;
1^2^,1^5^-dibromo-5^2^,5^5^-difluoro-2,7-dithia-1,5(1,4)-dibenzenaoctaphane
;
_chemical_name_common
;
5,8-Dibromo-14,17-difluoro-2,11-dithia[3.3]paracyclophane
;
_chemical_formula_moiety     'C16 H12 Br2 F2 S2'
_chemical_formula_sum     'C16 H12 Br2 F2 S2'
_chemical_formula_iupac     'C16 H12 Br2 F2 S2'
_chemical_formula_weight     466.20
_chemical_melting_point     ?
_symmetry_cell_setting     triclinic
_symmetry_space_group_name_H-M     'P -1'
_symmetry_space_group_name_Hall     '-P 1'
loop_
    _symmetry_equiv_pos_as_xyz
    'x, y, z'
    '-x, -y, -z'
_cell_length_a     6.9744(5)
_cell_length_b     9.6798(7)
_cell_length_c     12.9376(9)
_cell_angle_alpha     72.3010(10)
_cell_angle_beta     75.7640(10)
_cell_angle_gamma     76.5350(10)
_cell_volume     794.63(10)
_cell_formula_units_Z     2
_cell_measurement_reflns_used     2764
_cell_measurement_theta_min     2.43
_cell_measurement_theta_max     28.15
_cell_measurement_temperature     298(2)
_exptl_crystal_description     block
_exptl_crystal_colour     colorless
_exptl_crystal_size_max     0.16
_exptl_crystal_size_mid     0.12
_exptl_crystal_size_min     0.10
_exptl_crystal_density_diffrn     1.948
_exptl_crystal_density_meas     ?
_exptl_crystal_density_method     'not measured'
_exptl_crystal_F_000     456
_exptl_absorpt_coefficient_mu     5.376
_exptl_absorpt_correction_type     multi-scan
_exptl_absorpt_process_details     '(<i>SADABS</i>; Sheldrick, 1996)'
_exptl_absorpt_correction_T_min     0.4800
_exptl_absorpt_correction_T_max     0.6155
_exptl_special_details
;
;
_diffrn_ambient_temperature     298(2)
_diffrn_radiation_type     MoK\a
_diffrn_radiation_wavelength     0.71073
_diffrn_radiation_source     'fine-focus sealed tube'
_diffrn_radiation_monochromator     graphite
_diffrn_measurement_device_type     'Bruker SMART APEX'
_diffrn_measurement_method     '\f and \w scans'
_diffrn_detector_area_resol_mean     ?
_diffrn_reflns_number     4952
_diffrn_reflns_av_R_equivalents     0.0299
_diffrn_reflns_av_sigmaI/netI     0.0429
_diffrn_reflns_theta_min     3.06
_diffrn_reflns_theta_max     25.50
_diffrn_reflns_theta_full     25.50
_diffrn_measured_fraction_theta_max     0.985
_diffrn_measured_fraction_theta_full     0.985
_diffrn_reflns_limit_h_min     -8
_diffrn_reflns_limit_h_max     8
_diffrn_reflns_limit_k_min     -11
_diffrn_reflns_limit_k_max     11
_diffrn_reflns_limit_l_min     -13
_diffrn_reflns_limit_l_max     15
_diffrn_standards_number     ?
_diffrn_standards_interval_count     ?
_diffrn_standards_interval_time     ?
_diffrn_standards_decay_%     ?
_refine_special_details
;
Refinement of <i>F</i>^2^ against ALL reflections. The weighted <i>R</i>-factor
<i>wR</i> and goodness of fit <i>S</i> are based on <i>F</i>^2^, conventional
<i>R</i>-factors <i>R</i> are based on <i>F</i>, with <i>F</i> set to zero for
negative <i>F</i>^2^. The threshold expression of <i>F</i>^2^ >
\s(<i>F</i>^2^) is used only for calculating <i>R</i>-factors(gt) <i>etc</i>.
and is not relevant to the choice of reflections for refinement.
<i>R</i>-factors based on <i>F</i>^2^ are statistically about twice as large
as those based on <i>F</i>, and <i>R</i>- factors based on ALL data will be
even larger.
;
_reflns_number_total     2920
_reflns_number_gt     2493
_reflns_threshold_expression     I>2sigma(I)
_refine_ls_structure_factor_coef     Fsqd
_refine_ls_matrix_type     full
_refine_ls_R_factor_all     0.0422
_refine_ls_R_factor_gt     0.0361
_refine_ls_wR_factor_gt     0.0933
_refine_ls_wR_factor_ref     0.0958
_refine_ls_goodness_of_fit_ref     1.02
_refine_ls_restrained_S_all     1.02
_refine_ls_number_reflns     2920
_refine_ls_number_parameters     199
_refine_ls_number_restraints     0
_refine_ls_hydrogen_treatment     constr
_refine_ls_weighting_scheme     calc
_refine_ls_weighting_details
         'calc w=1/[\s^2^(Fo^2^)+(0.0636P)^2^+0.0000P] where P=(Fo^2^+2Fc^2^)/3'
_atom_sites_solution_hydrogens     geom
_atom_sites_solution_primary     direct
_atom_sites_solution_secondary     difmap
_refine_ls_shift/su_max     0.000
_refine_ls_shift/su_mean     0.000
_refine_diff_density_max     0.579
_refine_diff_density_min     -0.850
_refine_ls_extinction_method     none
_refine_ls_extinction_coef     ?
loop_
    _atom_type_symbol
    _atom_type_description
    _atom_type_scat_dispersion_real
    _atom_type_scat_dispersion_imag
    _atom_type_scat_source
    'C' 'C' 0.0033 0.0016
                         'International Tables Vol C Tables 4.2.6.8 and 6.1.1.4'
    'H' 'H' 0.0000 0.0000
                         'International Tables Vol C Tables 4.2.6.8 and 6.1.1.4'
    'S' 'S' 0.1246 0.1234
                         'International Tables Vol C Tables 4.2.6.8 and 6.1.1.4'
    'F' 'F' 0.0171 0.0103
                         'International Tables Vol C Tables 4.2.6.8 and 6.1.1.4'
    'Br' 'Br' -0.2901 2.4595
                         'International Tables Vol C Tables 4.2.6.8 and 6.1.1.4'
_computing_data_collection     'SMART (Bruker, 1997)'
_computing_cell_refinement     'SAINT (Bruker, 1999)'
_computing_data_reduction     'SAINT (Bruker, 1999)'
_computing_structure_solution     'SHELXS97 (Sheldrick, 2008)'
_computing_structure_refinement     'SHELXL97 (Sheldrick, 2008)'
_computing_molecular_graphics     'SHELXTL (Sheldrick, 2008)'
_computing_publication_material     'SHELXTL (Sheldrick, 2008)'
loop_
    _atom_site_type_symbol
    _atom_site_label
    _atom_site_fract_x
    _atom_site_fract_y
    _atom_site_fract_z
    _atom_site_U_iso_or_equiv
    _atom_site_adp_type
    _atom_site_calc_flag
    _atom_site_refinement_flags
    _atom_site_occupancy
    _atom_site_disorder_assembly
    _atom_site_disorder_group
    Br Br1 0.27806(5) 0.76264(4) 0.51530(3) 0.04905(14) Uani d . 1 . .
    Br Br2 0.44765(5) 0.76124(4) -0.00392(3) 0.04945(14) Uani d . 1 . .
    C C1 0.4459(4) 0.6243(3) 0.2275(3) 0.0328(6) Uani d . 1 . .
    C C2 0.3888(4) 0.7531(3) 0.1493(2) 0.0337(6) Uani d . 1 . .
    C C3 0.2827(4) 0.8783(3) 0.1795(3) 0.0340(6) Uani d . 1 . .
    H H3 0.2432 0.9614 0.1252 0.041 Uiso calc R 1 . .
    C C4 0.2339(4) 0.8832(3) 0.2883(3) 0.0336(6) Uani d . 1 . .
    C C5 0.3120(4) 0.7600(3) 0.3655(2) 0.0330(6) Uani d . 1 . .
    C C6 0.4130(4) 0.6327(3) 0.3353(3) 0.0356(6) Uani d . 1 . .
    H H6 0.4597 0.5513 0.3887 0.043 Uiso calc R 1 . .
    C C7 0.5314(4) 0.4785(3) 0.2002(3) 0.0395(7) Uani d . 1 . .
    H H7A 0.6509 0.4346 0.2319 0.047 Uiso calc R 1 . .
    H H7B 0.5709 0.4956 0.1206 0.047 Uiso calc R 1 . .
    C C8 0.1518(5) 0.4395(3) 0.1753(3) 0.0472(8) Uani d . 1 . .
    H H8A 0.2100 0.4717 0.0976 0.057 Uiso calc R 1 . .
    H H8B 0.0700 0.3672 0.1829 0.057 Uiso calc R 1 . .
    C C9 0.0172(4) 0.5697(3) 0.2108(3) 0.0365(7) Uani d . 1 . .
    C C10 -0.0598(4) 0.6907(3) 0.1333(3) 0.0387(7) Uani d . 1 . .
    C C11 -0.1606(4) 0.8195(3) 0.1582(3) 0.0424(7) Uani d . 1 . .
    H H11 -0.2073 0.8984 0.1030 0.051 Uiso calc R 1 . .
    C C12 -0.1935(4) 0.8330(3) 0.2650(3) 0.0384(7) Uani d . 1 . .
    C C13 -0.1325(4) 0.7082(3) 0.3432(3) 0.0381(7) Uani d . 1 . .
    C C14 -0.0278(4) 0.5803(3) 0.3187(3) 0.0379(7) Uani d . 1 . .
    H H14 0.0134 0.5003 0.3748 0.045 Uiso calc R 1 . .
    C C15 -0.2780(4) 0.9789(3) 0.2925(3) 0.0480(8) Uani d . 1 . .
    H H15A -0.3191 0.9615 0.3721 0.058 Uiso calc R 1 . .
    H H15B -0.3965 1.0238 0.2601 0.058 Uiso calc R 1 . .
    C C16 0.0952(4) 1.0135(3) 0.3234(3) 0.0425(7) Uani d . 1 . .
    H H16A 0.1759 1.0849 0.3192 0.051 Uiso calc R 1 . .
    H H16B 0.0319 0.9801 0.4001 0.051 Uiso calc R 1 . .
    F F1 -0.0293(3) 0.6816(2) 0.02783(17) 0.0624(5) Uani d . 1 . .
    F F2 -0.1649(3) 0.7156(2) 0.45008(16) 0.0599(5) Uani d . 1 . .
    S S1 0.35458(12) 0.34989(8) 0.25145(7) 0.0429(2) Uani d . 1 . .
    S S2 -0.10017(11) 1.10582(8) 0.24325(7) 0.0417(2) Uani d . 1 . .
loop_
    _atom_site_aniso_label
    _atom_site_aniso_U_11
    _atom_site_aniso_U_22
    _atom_site_aniso_U_33
    _atom_site_aniso_U_12
    _atom_site_aniso_U_13
    _atom_site_aniso_U_23
    Br1 0.0641(2) 0.0407(2) 0.0429(2) 0.00474(15) -0.01841(16) -0.01540(16)
    Br2 0.0578(2) 0.0461(2) 0.0390(2) -0.00154(16) -0.00537(15) -0.01191(16)
    C1 0.0266(12) 0.0259(14) 0.0458(17) -0.0033(11) -0.0048(12) -0.0118(13)
    C2 0.0292(13) 0.0319(15) 0.0397(16) -0.0034(11) -0.0065(12) -0.0103(13)
    C3 0.0315(13) 0.0252(14) 0.0429(17) -0.0033(11) -0.0101(12) -0.0042(12)
    C4 0.0325(14) 0.0243(14) 0.0469(18) -0.0043(11) -0.0095(12) -0.0126(13)
    C5 0.0317(13) 0.0273(14) 0.0414(16) -0.0029(11) -0.0097(12) -0.0102(12)
    C6 0.0328(14) 0.0272(14) 0.0446(17) -0.0003(11) -0.0121(13) -0.0057(13)
    C7 0.0400(15) 0.0286(15) 0.0489(19) 0.0008(12) -0.0068(13) -0.0150(14)
    C8 0.0494(17) 0.0327(16) 0.068(2) -0.0054(13) -0.0184(16) -0.0204(16)
    C9 0.0301(13) 0.0265(14) 0.0548(19) -0.0065(11) -0.0095(13) -0.0109(14)
    C10 0.0397(15) 0.0361(16) 0.0444(17) -0.0093(12) -0.0147(13) -0.0088(14)
    C11 0.0395(15) 0.0320(16) 0.054(2) -0.0047(12) -0.0178(14) -0.0022(14)
    C12 0.0303(14) 0.0279(15) 0.056(2) -0.0035(11) -0.0084(13) -0.0111(14)
    C13 0.0315(14) 0.0377(17) 0.0425(18) -0.0071(12) -0.0019(12) -0.0098(14)
    C14 0.0368(14) 0.0278(14) 0.0455(18) -0.0053(11) -0.0101(13) -0.0027(13)
    C15 0.0383(15) 0.0348(17) 0.066(2) 0.0012(13) -0.0058(15) -0.0156(16)
    C16 0.0467(16) 0.0278(15) 0.057(2) 0.0058(13) -0.0182(15) -0.0190(14)
    F1 0.0784(13) 0.0609(13) 0.0542(13) -0.0022(10) -0.0265(11) -0.0201(10)
    F2 0.0644(12) 0.0585(12) 0.0459(12) 0.0036(10) -0.0028(9) -0.0146(10)
    S1 0.0498(4) 0.0213(4) 0.0546(5) -0.0002(3) -0.0115(4) -0.0086(3)
    S2 0.0464(4) 0.0214(4) 0.0543(5) 0.0031(3) -0.0157(4) -0.0075(3)
_geom_special_details
;
All e.s.d.'s (except the e.s.d. in the dihedral angle between two l.s. planes)
are estimated using the full covariance matrix. The cell e.s.d.'s are taken
into account individually in the estimation of e.s.d.'s in distances, angles
and torsion angles; correlations between e.s.d.'s in cell parameters are only
used when they are defined by crystal symmetry. An approximate (isotropic)
treatment of cell e.s.d.'s is used for estimating e.s.d.'s involving l.s.
planes.
;
loop_
    _geom_bond_atom_site_label_1
    _geom_bond_atom_site_label_2
    _geom_bond_site_symmetry_2
    _geom_bond_distance
    _geom_bond_publ_flag
    Br1 C5 . 1.901(3) ?
    Br2 C2 . 1.904(3) ?
    C1 C6 . 1.381(4) ?
    C1 C2 . 1.391(4) ?
    C1 C7 . 1.510(4) ?
    C2 C3 . 1.377(4) ?
    C3 C4 . 1.377(4) ?
    C3 H3 . 0.9300 ?
    C4 C5 . 1.399(4) ?
    C4 C16 . 1.516(4) ?
    C5 C6 . 1.386(4) ?
    C6 H6 . 0.9300 ?
    C7 S1 . 1.823(3) ?
    C7 H7A . 0.9700 ?
    C7 H7B . 0.9700 ?
    C8 C9 . 1.507(4) ?
    C8 S1 . 1.822(3) ?
    C8 H8A . 0.9700 ?
    C8 H8B . 0.9700 ?
    C9 C14 . 1.384(4) ?
    C9 C10 . 1.388(4) ?
    C10 F1 . 1.355(4) ?
    C10 C11 . 1.370(4) ?
    C11 C12 . 1.386(4) ?
    C11 H11 . 0.9300 ?
    C12 C13 . 1.376(4) ?
    C12 C15 . 1.511(4) ?
    C13 F2 . 1.367(3) ?
    C13 C14 . 1.367(4) ?
    C14 H14 . 0.9300 ?
    C15 S2 . 1.817(3) ?
    C15 H15A . 0.9700 ?
    C15 H15B . 0.9700 ?
    C16 S2 . 1.815(3) ?
    C16 H16A . 0.9700 ?
    C16 H16B . 0.9700 ?
loop_
    _geom_angle_atom_site_label_1
    _geom_angle_atom_site_label_2
    _geom_angle_atom_site_label_3
    _geom_angle_site_symmetry_1
    _geom_angle_site_symmetry_3
    _geom_angle
    _geom_angle_publ_flag
    C6 C1 C2 . . 116.9(3) ?
    C6 C1 C7 . . 119.9(3) ?
    C2 C1 C7 . . 123.1(3) ?
    C3 C2 C1 . . 121.6(3) ?
    C3 C2 Br2 . . 117.3(2) ?
    C1 C2 Br2 . . 121.1(2) ?
    C4 C3 C2 . . 121.5(3) ?
    C4 C3 H3 . . 119.3 ?
    C2 C3 H3 . . 119.3 ?
    C3 C4 C5 . . 117.0(3) ?
    C3 C4 C16 . . 121.5(3) ?
    C5 C4 C16 . . 121.5(3) ?
    C6 C5 C4 . . 121.0(3) ?
    C6 C5 Br1 . . 118.4(2) ?
    C4 C5 Br1 . . 120.6(2) ?
    C1 C6 C5 . . 121.3(3) ?
    C1 C6 H6 . . 119.3 ?
    C5 C6 H6 . . 119.3 ?
    C1 C7 S1 . . 112.95(19) ?
    C1 C7 H7A . . 109.0 ?
    S1 C7 H7A . . 109.0 ?
    C1 C7 H7B . . 109.0 ?
    S1 C7 H7B . . 109.0 ?
    H7A C7 H7B . . 107.8 ?
    C9 C8 S1 . . 115.3(2) ?
    C9 C8 H8A . . 108.4 ?
    S1 C8 H8A . . 108.4 ?
    C9 C8 H8B . . 108.4 ?
    S1 C8 H8B . . 108.4 ?
    H8A C8 H8B . . 107.5 ?
    C14 C9 C10 . . 116.3(3) ?
    C14 C9 C8 . . 123.2(3) ?
    C10 C9 C8 . . 120.3(3) ?
    F1 C10 C11 . . 118.9(3) ?
    F1 C10 C9 . . 118.2(3) ?
    C11 C10 C9 . . 122.9(3) ?
    C10 C11 C12 . . 120.4(3) ?
    C10 C11 H11 . . 119.8 ?
    C12 C11 H11 . . 119.8 ?
    C13 C12 C11 . . 116.2(3) ?
    C13 C12 C15 . . 121.9(3) ?
    C11 C12 C15 . . 121.8(3) ?
    F2 C13 C14 . . 118.0(3) ?
    F2 C13 C12 . . 118.2(3) ?
    C14 C13 C12 . . 123.6(3) ?
    C13 C14 C9 . . 120.2(3) ?
    C13 C14 H14 . . 119.9 ?
    C9 C14 H14 . . 119.9 ?
    C12 C15 S2 . . 113.1(2) ?
    C12 C15 H15A . . 109.0 ?
    S2 C15 H15A . . 109.0 ?
    C12 C15 H15B . . 109.0 ?
    S2 C15 H15B . . 109.0 ?
    H15A C15 H15B . . 107.8 ?
    C4 C16 S2 . . 115.7(2) ?
    C4 C16 H16A . . 108.4 ?
    S2 C16 H16A . . 108.4 ?
    C4 C16 H16B . . 108.4 ?
    S2 C16 H16B . . 108.4 ?
    H16A C16 H16B . . 107.4 ?
    C8 S1 C7 . . 103.73(14) ?
    C16 S2 C15 . . 102.73(15) ?
loop_
    _geom_torsion_atom_site_label_1
    _geom_torsion_atom_site_label_2
    _geom_torsion_atom_site_label_3
    _geom_torsion_atom_site_label_4
    _geom_torsion_site_symmetry_1
    _geom_torsion_site_symmetry_2
    _geom_torsion_site_symmetry_3
    _geom_torsion_site_symmetry_4
    _geom_torsion
    _geom_torsion_publ_flag
    C6 C1 C2 C3 . . . . -7.7(4) ?
    C7 C1 C2 C3 . . . . 169.6(2) ?
    C6 C1 C2 Br2 . . . . 174.25(19) ?
    C7 C1 C2 Br2 . . . . -8.5(4) ?
    C1 C2 C3 C4 . . . . 2.1(4) ?
    Br2 C2 C3 C4 . . . . -179.7(2) ?
    C2 C3 C4 C5 . . . . 5.5(4) ?
    C2 C3 C4 C16 . . . . -172.1(2) ?
    C3 C4 C5 C6 . . . . -7.6(4) ?
    C16 C4 C5 C6 . . . . 170.1(2) ?
    C3 C4 C5 Br1 . . . . 173.4(2) ?
    C16 C4 C5 Br1 . . . . -9.0(4) ?
    C2 C1 C6 C5 . . . . 5.5(4) ?
    C7 C1 C6 C5 . . . . -171.8(2) ?
    C4 C5 C6 C1 . . . . 2.1(4) ?
    Br1 C5 C6 C1 . . . . -178.9(2) ?
    C6 C1 C7 S1 . . . . 70.6(3) ?
    C2 C1 C7 S1 . . . . -106.6(3) ?
    S1 C8 C9 C14 . . . . -32.7(4) ?
    S1 C8 C9 C10 . . . . 143.6(2) ?
    C14 C9 C10 F1 . . . . -176.2(2) ?
    C8 C9 C10 F1 . . . . 7.2(4) ?
    C14 C9 C10 C11 . . . . 5.4(4) ?
    C8 C9 C10 C11 . . . . -171.2(3) ?
    F1 C10 C11 C12 . . . . -179.6(3) ?
    C9 C10 C11 C12 . . . . -1.2(4) ?
    C10 C11 C12 C13 . . . . -4.5(4) ?
    C10 C11 C12 C15 . . . . 171.4(3) ?
    C11 C12 C13 F2 . . . . -178.9(3) ?
    C15 C12 C13 F2 . . . . 5.2(4) ?
    C11 C12 C13 C14 . . . . 6.2(4) ?
    C15 C12 C13 C14 . . . . -169.7(3) ?
    F2 C13 C14 C9 . . . . -177.0(3) ?
    C12 C13 C14 C9 . . . . -2.1(4) ?
    C10 C9 C14 C13 . . . . -3.7(4) ?
    C8 C9 C14 C13 . . . . 172.7(3) ?
    C13 C12 C15 S2 . . . . 103.6(3) ?
    C11 C12 C15 S2 . . . . -72.1(3) ?
    C3 C4 C16 S2 . . . . 32.3(4) ?
    C5 C4 C16 S2 . . . . -145.2(2) ?
    C9 C8 S1 C7 . . . . -73.4(3) ?
    C1 C7 S1 C8 . . . . 64.0(3) ?
    C4 C16 S2 C15 . . . . 75.0(3) ?
    C12 C15 S2 C16 . . . . -64.9(3) ?
loop_
    _geom_hbond_atom_site_label_D
    _geom_hbond_atom_site_label_H
    _geom_hbond_atom_site_label_A
    _geom_hbond_site_symmetry_A
    _geom_hbond_distance_DH
    _geom_hbond_distance_HA
    _geom_hbond_distance_DA
    _geom_hbond_angle_DHA
    C8 H8B S2 1_545 0.97 2.86 3.801(3) 165
data_global
_journal_date_recd_electronic     2010-06-30
_journal_date_accepted     2010-07-20
_journal_name_full     'Acta Crystallographica, Section E'
_journal_year     2010
_journal_volume     66
_journal_issue      8
_journal_page_first     o2119
_journal_page_last     o2119
_journal_paper_category     QO
_journal_coeditor_code     IS2571
_publ_contact_author_name     'Xiaowei Hao'
_publ_contact_author_address
;
Key Laboratory of Pesticide and Chemical Biology of Ministry of Education
College of Chemistry
Central China Normal University
Wuhan 430079
People's Republic of China?
;
_publ_contact_author_email     'haoxiaowei1985@163.com'
_publ_contact_author_fax     '86 27 87150786'
_publ_contact_author_phone     '86 27 87150786'
_publ_section_title
;
5,8-Dibromo-14,17-difluoro-2,11-dithia[3.3]paracyclophane
;
loop_
    _publ_author_name
    _publ_author_address
    'Hao, Xiaowei'
;
Key Laboratory of Pesticides and Chemical Biology of the Ministry of Education
College of Chemistry
Central China Normal University
Wuhan 430079
People's Republic of China
;
    'Wu, Di'
;
Key Laboratory of Pesticides and Chemical Biology of the Ministry of Education
College of Chemistry
Central China Normal University
Wuhan 430079
People's Republic of China
;
