# Supplementary material for: 5,8-Dibromo-14,17-difluoro-2,11-dithia­[3.3]paracyclo­phane
Source: Acta Crystallogr Sect E Struct Rep Online. 2010 Jul 24;66(Pt 8):o2119. doi: 10.1107/S1600536810028904 (PMC3007411; doi:10.1107/S1600536810028904)
Supplement: Supplementary file 2 [file e-66-o2119-Isup2.hkl]

# 
# h,k,l, Fc-squared, Fo-squared, sigma(Fo-squared) and status flag 
# 
data_I
_shelx_title ' 091217am in P-1' 
_shelx_refln_list_code          4 
_shelx_F_calc_maximum      221.42 
_exptl_crystal_F_000       456.00 
_reflns_d_resolution_high  0.8255 
 
loop_ 
 _symmetry_equiv_pos_as_xyz 
 'x, y, z' 
 '-x, -y, -z' 
 
_cell_length_a     6.9744 
_cell_length_b     9.6798 
_cell_length_c    12.9376 
_cell_angle_alpha  72.301 
_cell_angle_beta   75.764 
_cell_angle_gamma  76.535 
 
_shelx_F_squared_multiplier     1.000 
 
loop_ 
 _refln_index_h 
 _refln_index_k 
 _refln_index_l 
 _refln_F_squared_calc 
 _refln_F_squared_meas 
 _refln_F_squared_sigma 
 _refln_observed_status 
   1   0   0      587.32      570.03     16.97 o 
   2   0   0        1.81        6.17      2.08 o 
   3   0   0       11.55       11.38      1.04 o 
   4   0   0      176.55      169.48      4.99 o 
   5   0   0      263.15      259.12      6.83 o 
   6   0   0      123.96      128.79      4.84 o 
   7   0   0      276.16      254.99     21.03 o 
   8   0   0       10.34        3.01      6.80 o 
  -7   1   0       11.75        9.39      4.27 o 
  -6   1   0      470.18      500.19     17.64 o 
  -5   1   0     4556.87     4588.76     97.43 o 
  -4   1   0       51.77       52.40      2.48 o 
  -3   1   0      113.08      110.88      3.28 o 
  -2   1   0     1558.12     1524.89     37.22 o 
  -1   1   0     1651.43     1553.06     33.03 o 
   1   1   0     6514.90     6247.71    268.60 o 
   2   1   0    18767.99    17038.59    498.49 o 
   3   1   0      290.23      284.31      9.16 o 
   4   1   0       84.05       83.42      2.87 o 
   5   1   0     1085.78     1111.47     24.46 o 
   6   1   0     2495.74     2638.82     56.56 o 
   7   1   0       20.55       16.74      5.84 o 
  -7   2   0       52.59       49.83     11.88 o 
  -6   2   0       60.63       60.82      5.47 o 
  -5   2   0       66.21       63.42      4.82 o 
  -4   2   0     1703.49     1712.82     37.19 o 
  -3   2   0      183.58      167.15      4.68 o 
  -2   2   0       66.09       61.83      2.26 o 
  -1   2   0       61.83       61.65      3.72 o 
   0   2   0    17304.46    15341.50    618.31 o 
   1   2   0    14685.76    15628.54    457.89 o 
   2   2   0     1268.76     1421.60     41.93 o 
   3   2   0      208.54      187.58      6.24 o 
   4   2   0      265.37      282.11      9.38 o 
   5   2   0       15.37       19.90      1.74 o 
   6   2   0       22.08       23.94      3.43 o 
   7   2   0      314.81      349.60     20.34 o 
   8   2   0        5.62        2.92      7.02 o 
  -7   3   0        7.03        7.14      4.91 o 
  -6   3   0      151.34      171.55     11.33 o 
  -5   3   0      733.66      737.60     24.64 o 
  -4   3   0      429.31      383.56     13.90 o 
  -3   3   0       88.52       80.07      4.64 o 
  -2   3   0     3012.80     2938.20     90.29 o 
  -1   3   0     3346.90     3371.05    122.89 o 
   0   3   0       66.71       75.85      4.22 o 
   1   3   0     1523.33     1568.54     86.94 o 
   2   3   0     8060.99     8855.00    399.75 o 
   3   3   0     1730.65     1853.59     54.72 o 
   4   3   0      151.19      139.42      5.23 o 
   5   3   0      294.26      291.08     15.14 o 
   6   3   0      318.52      343.63     18.06 o 
   7   3   0      159.33      156.40     11.36 o 
   8   3   0        5.32        0.00      5.93 o 
  -7   4   0      298.70      311.62     26.32 o 
  -6   4   0       80.61       88.42      7.07 o 
  -5   4   0       19.72       18.44      4.19 o 
  -4   4   0     1326.78     1322.70     41.48 o 
  -3   4   0       15.31       13.01      3.01 o 
  -2   4   0     1047.77     1075.87     33.36 o 
  -1   4   0      526.98      514.23     13.99 o 
   0   4   0     3677.40     3796.16     94.42 o 
   1   4   0     5690.15     5937.73    351.35 o 
   2   4   0      390.04      441.57     11.50 o 
   3   4   0      269.33      298.10     10.70 o 
   4   4   0      382.57      366.34     17.79 o 
   5   4   0      434.67      463.44     22.49 o 
   6   4   0        2.21       11.36      4.42 o 
   7   4   0      135.23      136.60     10.90 o 
   8   4   0       17.72       18.34      6.52 o 
  -6   5   0       83.56       86.24      7.35 o 
  -5   5   0       62.04       58.90      5.93 o 
  -4   5   0      153.93      150.74      8.24 o 
  -3   5   0       34.65       39.57      4.39 o 
  -2   5   0     1756.35     1767.25     53.85 o 
  -1   5   0     6872.34     6965.32    172.59 o 
   0   5   0       50.59       54.11      3.15 o 
   1   5   0      332.80      337.73      9.62 o 
   2   5   0     3064.73     3125.59     98.78 o 
   3   5   0      196.55      183.75      7.51 o 
   4   5   0      163.20      184.45     10.67 o 
   5   5   0      433.82      477.13     23.35 o 
   6   5   0       26.94       40.27      6.34 o 
   7   5   0      246.99      278.13     16.42 o 
  -6   6   0      254.33      260.99     12.70 o 
  -5   6   0        5.41        7.78      4.50 o 
  -4   6   0       16.34       16.84      4.39 o 
  -3   6   0       15.33       14.94      4.01 o 
  -2   6   0       96.56       86.24      5.63 o 
  -1   6   0      118.78      109.78      5.11 o 
   0   6   0     2531.95     2816.98     70.82 o 
   1   6   0      779.08      808.29     21.41 o 
   2   6   0       60.90       57.65      3.90 o 
   3   6   0       49.92       55.26      4.81 o 
   4   6   0     1017.92     1084.02     35.75 o 
   5   6   0      388.96      418.06     21.25 o 
   6   6   0       12.61       23.90      5.97 o 
  -5   7   0      287.35      304.51     13.82 o 
  -4   7   0       16.27       17.04      4.98 o 
  -3   7   0        0.20        3.33      3.86 o 
  -2   7   0       37.76       36.81      4.74 o 
  -1   7   0     9000.46     9103.09    333.39 o 
   0   7   0      489.13      527.11     15.19 o 
   1   7   0      330.93      370.79     20.40 o 
   2   7   0      120.76      113.68      6.21 o 
   3   7   0      424.83      409.30     14.96 o 
   4   7   0        0.08        2.07      3.17 o 
   5   7   0      133.10      143.90      8.03 o 
   6   7   0      290.19      305.27     19.84 o 
   7   7   0        3.65        6.02      7.89 o 
  -4   8   0        9.85       13.24      5.10 o 
  -3   8   0       28.77       39.25      6.29 o 
  -2   8   0       16.87       12.13      4.53 o 
  -1   8   0       59.66       53.23      7.84 o 
   0   8   0     2065.58     2260.28     57.78 o 
   1   8   0     3340.27     3496.81    111.91 o 
   2   8   0      331.67      337.43     13.49 o 
   3   8   0        3.72        4.21      3.43 o 
   4   8   0       82.98       81.37      8.57 o 
   5   8   0      618.29      576.69     31.29 o 
   6   8   0        0.17        1.41      6.75 o 
  -3   9   0       94.31      107.43      8.45 o 
  -2   9   0       25.40       25.78      7.53 o 
  -1   9   0      323.95      313.65     13.33 o 
   0   9   0     1412.48     1392.47     64.95 o 
   1   9   0      192.96      196.88     10.15 o 
   2   9   0       95.24       96.53     10.40 o 
   3   9   0      165.95      172.68     13.64 o 
   4   9   0       49.33       49.81      8.07 o 
   5   9   0       30.32       24.08      7.98 o 
  -2  10   0       68.37       78.07     14.55 o 
  -1  10   0       75.29       71.47     11.49 o 
   0  10   0      276.95      295.51     19.93 o 
   2  10   0       21.39       19.38      7.62 o 
   3  10   0      236.11      231.20     17.19 o 
   4  10   0       11.40       15.23      7.62 o 
  -4 -10   1      313.84      258.65     18.24 o 
  -3 -10   1       10.03        0.50      6.84 o 
  -2 -10   1      176.89      167.75     14.05 o 
  -1 -10   1      128.95      122.05     11.77 o 
   0 -10   1        2.67        0.00      7.94 o 
   1 -10   1      568.86      554.07     31.38 o 
   2 -10   1      110.59      113.57     13.73 o 
  -5  -9   1       19.21        8.89      7.16 o 
  -4  -9   1      312.58      296.97     19.20 o 
  -3  -9   1       32.40       33.45      4.92 o 
  -2  -9   1      103.84       85.83      6.45 o 
  -1  -9   1        4.90       11.68      4.46 o 
   0  -9   1       60.09       66.32      9.67 o 
   1  -9   1        0.11        0.00      7.34 o 
   2  -9   1      655.45      659.47     23.59 o 
   3  -9   1      153.95      165.13     10.32 o 
  -6  -8   1        0.69        0.00      7.48 o 
  -5  -8   1       31.00       32.52      7.62 o 
  -4  -8   1      120.06      126.13      9.83 o 
  -3  -8   1      824.66      799.36     37.79 o 
  -2  -8   1      315.24      297.76     12.25 o 
  -1  -8   1        0.49        0.00      3.62 o 
   0  -8   1     1051.00     1135.78     38.73 o 
   1  -8   1     1502.34     1544.21     48.21 o 
   2  -8   1      711.07      705.86     24.46 o 
   3  -8   1        7.58        7.15      4.89 o 
   4  -8   1       31.72       38.90      6.39 o 
  -6  -7   1        8.77        2.96      7.25 o 
  -5  -7   1        6.40        9.40      4.56 o 
  -4  -7   1      679.76      621.74     21.75 o 
  -3  -7   1      229.49      232.74     19.16 o 
  -2  -7   1       15.83       12.60      3.18 o 
  -1  -7   1      173.05      170.03      8.17 o 
   0  -7   1       21.83       28.01      3.02 o 
   1  -7   1      302.12      297.62     11.84 o 
   2  -7   1      994.25      978.58     31.77 o 
   3  -7   1     3014.85     3043.29     92.30 o 
   4  -7   1       62.42       67.78     11.31 o 
   5  -7   1        1.67        0.00      4.74 o 
  -7  -6   1       21.13       23.26      6.93 o 
  -6  -6   1       73.85       93.55      9.12 o 
  -5  -6   1       10.27        4.24      4.88 o 
  -4  -6   1      250.94      297.15     15.78 o 
  -3  -6   1     3712.10     3650.14    115.37 o 
  -2  -6   1     2746.98     2790.16     88.65 o 
  -1  -6   1      270.97      287.54      8.79 o 
   0  -6   1       35.81       42.81      5.14 o 
   1  -6   1     1129.34     1168.99     30.69 o 
   2  -6   1     1787.36     1721.65     58.27 o 
   3  -6   1       35.49       34.49      4.61 o 
   4  -6   1      165.09      156.18      8.84 o 
   5  -6   1       36.33       32.43      5.41 o 
   6  -6   1       12.81        9.66      5.47 o 
  -7  -5   1       63.56       73.48      8.89 o 
  -6  -5   1       59.26       61.89      7.48 o 
  -5  -5   1      207.10      245.75     14.05 o 
  -4  -5   1      781.34      896.05     40.91 o 
  -3  -5   1      854.76      899.20     40.50 o 
  -2  -5   1      338.40      338.20     12.13 o 
  -1  -5   1      454.48      520.26     16.42 o 
   0  -5   1      184.11      170.60      5.75 o 
   1  -5   1       14.44       15.13      2.08 o 
   2  -5   1       15.60       18.18      2.96 o 
   3  -5   1    13436.15    13865.22    553.75 o 
   4  -5   1      798.63      812.43     28.05 o 
   5  -5   1        3.91        0.00      3.87 o 
   6  -5   1        1.41        0.00      4.50 o 
  -7  -4   1      142.67      166.34     12.09 o 
  -6  -4   1        3.90        6.48      4.38 o 
  -5  -4   1       55.28       59.66      6.07 o 
  -4  -4   1       28.64       28.28      4.24 o 
  -3  -4   1      771.19      824.40     37.22 o 
  -2  -4   1    13113.18    14307.86    614.50 o 
  -1  -4   1     1045.11     1008.25     25.61 o 
   0  -4   1       22.13       24.57      1.74 o 
   1  -4   1     1401.05     1335.48     34.02 o 
   2  -4   1      799.16      759.26     24.12 o 
   3  -4   1      153.44      152.20      7.17 o 
   4  -4   1      830.84      811.65     26.69 o 
   5  -4   1     1150.81     1095.03     35.50 o 
   6  -4   1       49.46       51.55     11.22 o 
   7  -4   1        0.06        2.00      5.05 o 
  -7  -3   1      143.16      152.38     11.58 o 
  -6  -3   1       19.63       19.66      5.06 o 
  -5  -3   1      542.95      471.29     22.94 o 
  -4  -3   1      751.81      708.31     15.43 o 
  -3  -3   1      648.20      593.64     12.92 o 
  -2  -3   1       72.08       71.79      4.93 o 
  -1  -3   1     5185.27     5639.31    242.74 o 
   0  -3   1      117.25      117.84      3.84 o 
   1  -3   1      216.87      212.69      4.81 o 
   2  -3   1       16.63       15.03      1.37 o 
   3  -3   1     2133.17     2025.25     43.84 o 
   4  -3   1     4307.07     3908.56     83.45 o 
   5  -3   1       18.52       20.14      3.97 o 
   6  -3   1        8.60        7.99      3.76 o 
   7  -3   1        8.87        5.93      4.52 o 
  -8  -2   1       29.88       48.39      9.08 o 
  -7  -2   1       98.96       98.84      9.76 o 
  -6  -2   1       40.81       42.05      6.29 o 
  -5  -2   1      354.41      342.02     11.78 o 
  -4  -2   1        0.59        1.15      1.00 o 
  -3  -2   1      768.64      779.10     17.69 o 
  -2  -2   1      157.74      111.91      2.63 o 
  -1  -2   1     4510.06     5329.17    229.33 o 
   0  -2   1        0.51        1.55      1.19 o 
   1  -2   1     4927.72     5066.02    102.43 o 
   2  -2   1     6700.54     6553.34    138.25 o 
   3  -2   1       18.94       14.60      1.44 o 
   4  -2   1      233.53      223.87      6.72 o 
   5  -2   1      979.66      946.81     21.49 o 
   6  -2   1       87.03       95.34      6.45 o 
   7  -2   1       68.78       78.78      8.99 o 
  -8  -1   1       11.56       18.61      9.94 o 
  -7  -1   1       12.20        8.30      7.48 o 
  -6  -1   1       14.85       19.06      5.70 o 
  -5  -1   1       12.93       10.28      2.44 o 
  -4  -1   1     5422.13     5305.07    111.98 o 
  -3  -1   1     2850.07     2754.04     58.59 o 
  -2  -1   1       47.66       43.34      1.84 o 
  -1  -1   1     7145.48     6893.22    296.15 o 
   1  -1   1     1848.62     1986.95     58.62 o 
   2  -1   1       76.09       76.53      3.35 o 
   3  -1   1     2068.14     1966.02     87.21 o 
   4  -1   1     1794.72     1727.02     37.26 o 
   5  -1   1      432.05      410.42     15.45 o 
   6  -1   1        3.37        4.01      2.23 o 
   7  -1   1      267.47      309.54     13.13 o 
  -7   0   1        5.26        7.54      4.17 o 
  -6   0   1       62.92       67.16      6.02 o 
  -5   0   1      162.83      137.02      6.39 o 
  -4   0   1       71.54       64.29      3.73 o 
  -3   0   1     1219.83     1187.18     25.56 o 
  -2   0   1     1956.69     1809.45     53.54 o 
  -1   0   1     1118.73     1053.41     31.17 o 
   1   0   1     2517.30     2623.67    105.38 o 
   2   0   1    33703.88    26138.92   1959.68 o 
   3   0   1      867.98      891.65     27.03 o 
   4   0   1       48.97       44.35      2.98 o 
   5   0   1      795.85      799.11     18.11 o 
   6   0   1       88.94       88.61      3.99 o 
   7   0   1       12.30       15.85      2.96 o 
   8   0   1       38.33       41.12      5.70 o 
  -7   1   1        5.65        3.98      4.24 o 
  -6   1   1       28.49       31.38      4.34 o 
  -5   1   1      385.23      365.36     13.13 o 
  -4   1   1     3963.14     3924.44    115.96 o 
  -3   1   1     8863.71     8153.20    238.80 o 
  -2   1   1      108.86       98.73      3.97 o 
  -1   1   1       16.22       14.85      1.12 o 
   1   1   1       41.55       41.20      1.64 o 
   2   1   1      254.13      255.69     10.17 o 
   3   1   1     4590.18     4420.22    129.51 o 
   4   1   1     2628.98     2645.67     78.24 o 
   5   1   1       59.61       63.81      6.07 o 
   6   1   1       17.05       17.11      2.32 o 
   7   1   1      221.06      251.30      7.52 o 
   8   1   1      164.65      196.67     15.01 o 
  -7   2   1        0.98        3.73      4.49 o 
  -6   2   1      180.26      168.23      8.52 o 
  -5   2   1      265.16      259.53     10.53 o 
  -4   2   1       41.05       32.72      3.36 o 
  -3   2   1      251.62      213.23      8.03 o 
  -2   2   1    10344.79     9729.33    285.15 o 
  -1   2   1       55.83       46.78      2.49 o 
   0   2   1        2.06       33.88      7.23 o 
   1   2   1      181.59      232.32      6.04 o 
   2   2   1    49026.47    41024.04   5869.73 o 
   3   2   1     2504.01     2537.25     74.64 o 
   4   2   1      337.54      320.30     10.48 o 
   5   2   1       42.93       39.93      3.47 o 
   6   2   1      289.15      322.45     10.82 o 
   8   2   1       16.22       18.61      8.07 o 
  -7   3   1      102.22      121.15      8.52 o 
  -6   3   1        0.60        0.00      3.86 o 
  -5   3   1        7.06        2.41      3.37 o 
  -4   3   1      250.91      229.27      9.51 o 
  -3   3   1    12470.88    11921.24    349.33 o 
  -2   3   1      434.23      406.12     13.61 o 
  -1   3   1       29.38       21.14      1.92 o 
   0   3   1      914.60      999.93     27.17 o 
   1   3   1      150.11      163.26      4.66 o 
   2   3   1      295.99      315.93      8.32 o 
   3   3   1     2506.53     2658.75     90.13 o 
   4   3   1    12761.13    12803.45    373.62 o 
   5   3   1      299.64      286.76      9.81 o 
   6   3   1       14.27        8.12      4.65 o 
   7   3   1       21.95       26.32      6.02 o 
   8   3   1      162.41      168.26     12.86 o 
  -6   4   1        0.04        3.47      4.41 o 
  -5   4   1      444.52      402.16     15.39 o 
  -4   4   1        7.04        8.01      4.06 o 
  -3   4   1       52.90       51.06      4.03 o 
  -2   4   1     7965.81     7744.03    227.46 o 
  -1   4   1     7591.35     7863.22    194.22 o 
   0   4   1      813.95      860.13     22.39 o 
   1   4   1      182.12      187.35     17.98 o 
   2   4   1     1434.79     1571.53     43.28 o 
   3   4   1     6313.01     7327.12    214.13 o 
   4   4   1      123.49      115.38      4.60 o 
   5   4   1       58.97       56.24      5.43 o 
   6   4   1      199.63      187.18     11.58 o 
   7   4   1        0.32        1.78      4.56 o 
  -6   5   1        0.75        0.00      4.59 o 
  -5   5   1        0.20        0.89      3.92 o 
  -4   5   1      279.58      262.82     11.05 o 
  -3   5   1      316.04      295.17     19.70 o 
  -2   5   1     1086.69     1063.32     33.32 o 
  -1   5   1      106.15       97.67      4.59 o 
   0   5   1        6.14        7.03      2.30 o 
   1   5   1     1447.12     1513.45     55.85 o 
   2   5   1      122.40      134.01      4.42 o 
   3   5   1      510.19      555.26     14.46 o 
   4   5   1     3824.76     4298.29    135.35 o 
   5   5   1      254.20      259.61     14.18 o 
   6   5   1      324.11      336.24     18.11 o 
  -6   6   1       28.49       35.58      6.24 o 
  -5   6   1      472.56      444.48     17.23 o 
  -4   6   1      727.91      732.30     25.06 o 
  -3   6   1       38.00       25.77      4.34 o 
  -2   6   1      805.56      733.09     24.25 o 
  -1   6   1     2056.21     2080.34     53.08 o 
   0   6   1       53.76       53.27      3.37 o 
   1   6   1       55.18       68.15      4.66 o 
   2   6   1     1062.50     1084.71     27.85 o 
   3   6   1      295.64      280.97     10.49 o 
   4   6   1      195.95      212.91     11.63 o 
   5   6   1       23.10       30.91      3.99 o 
   6   6   1        0.46        0.00      5.75 o 
  -5   7   1        4.07        5.03      5.26 o 
  -4   7   1      348.13      350.12     14.74 o 
  -3   7   1     1024.46     1006.17     33.03 o 
  -2   7   1       47.56       44.22      4.85 o 
  -1   7   1        5.03        5.00      2.71 o 
   0   7   1        4.65        6.06      2.56 o 
   1   7   1     2778.32     3176.07     79.49 o 
   2   7   1      941.03      937.13     31.38 o 
   3   7   1      349.09      351.61     13.10 o 
   4   7   1      577.43      564.81     19.66 o 
   5   7   1      561.95      529.76     28.19 o 
   6   7   1        0.11        0.00      5.52 o 
   7   7   1       19.52       18.88      7.84 o 
  -4   8   1      662.60      638.14     32.57 o 
  -3   8   1        7.12        4.97      4.44 o 
  -2   8   1      125.72      133.89      8.25 o 
  -1   8   1      399.87      380.00     14.59 o 
   0   8   1      505.60      521.52     15.52 o 
   1   8   1       99.07      107.54      9.08 o 
   2   8   1     1616.14     1722.06     56.26 o 
   3   8   1      840.22      781.57     39.82 o 
   4   8   1        0.71        0.00      5.52 o 
   5   8   1        0.61        0.00      5.25 o 
   6   8   1        0.19        0.00      5.56 o 
  -3   9   1     1285.46     1303.09     42.67 o 
  -2   9   1       66.09       69.37     10.13 o 
  -1   9   1       89.07       85.77      7.07 o 
   0   9   1       32.33       34.46      3.91 o 
   1   9   1      459.03      476.12     18.56 o 
   2   9   1      255.61      246.93     17.24 o 
   3   9   1      135.48      119.91     11.81 o 
   4   9   1      147.44      124.38     12.04 o 
   5   9   1      170.66      160.68     13.91 o 
   6   9   1      114.15      121.41     12.82 o 
  -2  10   1      115.87      119.95     10.03 o 
  -1  10   1        3.88        1.06      4.69 o 
   1  10   1      130.01      129.94     12.86 o 
   2  10   1      318.25      340.43     21.89 o 
   3  10   1     1824.51     1773.00     86.39 o 
   4  10   1      149.70      133.59     13.04 o 
   5  10   1       83.92       74.16     10.86 o 
   2  11   1      105.78       97.01     12.50 o 
   3  11   1       12.91       21.80      8.94 o 
  -3 -10   2       56.85       57.15      9.44 o 
  -2 -10   2      234.99      182.62     14.14 o 
  -1 -10   2       20.60       24.72      8.53 o 
   0 -10   2      279.45      293.23     19.89 o 
   1 -10   2       37.99       40.23     10.03 o 
  -5  -9   2       27.67       29.87      7.94 o 
  -4  -9   2      200.42      187.85     10.95 o 
  -3  -9   2       18.74       17.88      4.54 o 
  -2  -9   2      105.13      112.90      7.40 o 
  -1  -9   2        6.73       15.32      6.80 o 
   0  -9   2        7.37        8.21      7.48 o 
   1  -9   2     1270.51     1301.98     62.26 o 
   2  -9   2      181.46      185.32     10.25 o 
   3  -9   2        4.12       13.95      5.84 o 
  -5  -8   2        8.80        2.94      6.00 o 
  -4  -8   2      208.96      204.40      9.67 o 
  -3  -8   2        3.17        1.01      4.97 o 
  -2  -8   2      282.37      245.92     10.76 o 
  -1  -8   2      393.81      406.76     38.68 o 
   0  -8   2      264.03      295.37     18.15 o 
   1  -8   2        0.42        1.85      3.57 o 
   2  -8   2      815.37      831.86     28.06 o 
   3  -8   2        2.38        6.16      4.84 o 
   4  -8   2      118.08      127.55      9.19 o 
  -6  -7   2       76.90       96.78      9.81 o 
  -5  -7   2      187.70      222.21     14.09 o 
  -4  -7   2       89.94       79.94      5.74 o 
  -3  -7   2      103.02      111.85      6.54 o 
  -2  -7   2      402.38      364.49     13.66 o 
  -1  -7   2       90.18       89.37      5.68 o 
   0  -7   2      256.60      270.68     11.50 o 
   1  -7   2      100.77       99.27      7.94 o 
   2  -7   2      702.66      719.67     24.39 o 
   3  -7   2       50.77       51.60      5.70 o 
   4  -7   2      259.59      247.63     11.88 o 
   5  -7   2      441.66      435.11     26.82 o 
  -7  -6   2       19.80       30.70      8.12 o 
  -6  -6   2       58.23       55.19      8.07 o 
  -5  -6   2       71.64       70.10      7.53 o 
  -4  -6   2        6.89        8.76      4.52 o 
  -3  -6   2       79.66       73.57      6.84 o 
  -2  -6   2       85.33       90.61      5.27 o 
  -1  -6   2     4732.04     4742.71    149.83 o 
   0  -6   2     3113.16     3285.59     82.30 o 
   1  -6   2      240.16      246.53      9.89 o 
   2  -6   2      702.59      673.68     55.85 o 
   3  -6   2      146.91      138.09      7.56 o 
   4  -6   2      238.84      263.51     17.19 o 
   5  -6   2        2.72        0.00      4.48 o 
  -7  -5   2       14.25        8.89      7.02 o 
  -6  -5   2      442.51      470.28     24.36 o 
  -5  -5   2      417.60      461.89     23.35 o 
  -4  -5   2       10.64       10.40      4.29 o 
  -3  -5   2       90.52       86.25      6.98 o 
  -2  -5   2      364.02      383.53     18.56 o 
  -1  -5   2      403.22      386.70     10.63 o 
   0  -5   2      764.36      801.42     20.99 o 
   1  -5   2     1308.51     1445.08     37.11 o 
   2  -5   2      163.40      162.72      8.51 o 
   3  -5   2       24.11       26.97      3.89 o 
   4  -5   2        2.72        1.76      4.17 o 
   5  -5   2     3431.51     3414.00    103.31 o 
   6  -5   2      248.67      261.62     13.02 o 
  -7  -4   2       12.81       12.91      5.97 o 
  -6  -4   2        0.26        4.56      4.88 o 
  -5  -4   2      408.29      452.31     22.67 o 
  -4  -4   2       44.45       50.81      5.47 o 
  -3  -4   2      143.71      141.44      8.76 o 
  -2  -4   2     1067.49     1191.65     52.77 o 
  -1  -4   2     2485.25     2823.54     90.08 o 
   0  -4   2    13068.96    14066.36    345.89 o 
   1  -4   2      821.26      816.70     16.50 o 
   2  -4   2        9.66        8.79      1.51 o 
   3  -4   2        1.13        1.83      2.41 o 
   4  -4   2       25.96       26.86      2.70 o 
   5  -4   2        0.58        2.64      4.97 o 
   6  -4   2      398.18      392.38     15.67 o 
   7  -4   2      278.60      266.34     12.90 o 
  -7  -3   2        3.38        2.14      5.66 o 
  -6  -3   2      369.47      367.57     19.61 o 
  -5  -3   2     1028.64      970.95     44.42 o 
  -4  -3   2       48.66       42.14      4.61 o 
  -3  -3   2      773.29      891.77     40.18 o 
  -2  -3   2     1527.73     1678.54     73.48 o 
  -1  -3   2      219.38      201.00      7.32 o 
   0  -3   2        2.02        1.80      0.64 o 
   1  -3   2    10276.55    10588.88    200.55 o 
   2  -3   2      349.05      370.79      8.80 o 
   3  -3   2        0.05        0.41      1.43 o 
   4  -3   2      123.02      125.61      4.53 o 
   5  -3   2     2466.07     2382.19     51.87 o 
   6  -3   2      766.50      779.28     18.72 o 
   7  -3   2       29.77       27.94      5.44 o 
  -7  -2   2       39.91       40.68      7.48 o 
  -6  -2   2       60.88       63.08      7.07 o 
  -5  -2   2      840.02      794.39     36.99 o 
  -4  -2   2     1597.56     1597.94     47.80 o 
  -3  -2   2       18.81       21.14      4.01 o 
  -2  -2   2       47.33       59.25      4.33 o 
  -1  -2   2      327.38      322.65     14.96 o 
   0  -2   2    25819.47    25115.04    734.26 o 
   1  -2   2     3417.19     3444.62     85.22 o 
   2  -2   2       90.86       83.98      7.12 o 
   3  -2   2      641.34      629.37     31.11 o 
   4  -2   2      198.00      168.69      5.10 o 
   5  -2   2        3.14        3.76      2.01 o 
   6  -2   2      158.79      154.14      5.60 o 
   7  -2   2     1403.76     1481.92     33.55 o 
  -7  -1   2       93.63       90.90     10.81 o 
  -6  -1   2       42.75       48.35      7.62 o 
  -5  -1   2     1090.49     1079.45     33.47 o 
  -4  -1   2      159.78      141.94      9.42 o 
  -3  -1   2      189.51      197.55      6.94 o 
  -2  -1   2     5076.08     4816.43    141.29 o 
  -1  -1   2      460.05      485.06     21.76 o 
   0  -1   2        2.27        2.63      3.33 o 
   1  -1   2    11553.98    11310.72    658.79 o 
   2  -1   2    13388.71    12779.75    372.58 o 
   3  -1   2      251.31      273.07      9.59 o 
   4  -1   2       16.28       17.84      2.53 o 
   5  -1   2      256.17      259.60      7.09 o 
   6  -1   2     1224.56     1266.68     28.56 o 
   7  -1   2       20.40       26.00      3.24 o 
   8  -1   2       11.59       10.17      5.12 o 
  -6   0   2       94.02      101.22      6.25 o 
  -5   0   2       84.71       85.17      5.13 o 
  -4   0   2     1663.30     1588.45     47.93 o 
  -3   0   2      618.62      566.21     17.75 o 
  -2   0   2        0.77        0.71      1.01 o 
  -1   0   2     1542.15     1480.77     93.66 o 
   0   0   2      111.85      144.95      7.57 o 
   1   0   2     5901.78     5937.56    278.15 o 
   2   0   2       13.83       16.28      2.05 o 
   3   0   2      148.50      150.69      5.61 o 
   4   0   2     2367.22     2457.27     73.17 o 
   5   0   2        5.78       10.30      2.51 o 
   6   0   2       45.46       46.59      3.19 o 
   7   0   2      446.72      521.50     13.20 o 
   8   0   2      171.74      218.47      7.96 o 
  -7   1   2       55.65       58.29      6.07 o 
  -6   1   2      411.82      405.02     15.15 o 
  -5   1   2       52.69       60.81      4.55 o 
  -4   1   2      412.86      368.66     12.73 o 
  -3   1   2      737.41      663.86     20.73 o 
  -2   1   2     3478.54     3303.45     97.35 o 
  -1   1   2    12359.77    10664.00    534.18 o 
   0   1   2        8.26       12.50      1.64 o 
   1   1   2     1611.89     1732.66    103.81 o 
   2   1   2      185.82      138.26      4.69 o 
   3   1   2      564.38      588.12     18.07 o 
   4   1   2        0.29        0.00      1.44 o 
   5   1   2      769.50      756.38     23.78 o 
   6   1   2      145.71      165.43     11.49 o 
   7   1   2       99.20      110.36      4.73 o 
   8   1   2        1.92        7.67      3.16 o 
  -7   2   2      184.52      187.91     10.40 o 
  -6   2   2      335.17      350.50     13.96 o 
  -5   2   2       19.95       21.85      3.72 o 
  -4   2   2      162.65      139.63      7.00 o 
  -3   2   2       19.29       10.37      2.22 o 
  -2   2   2       97.95       89.88      5.06 o 
  -1   2   2     1670.37     1590.19     47.41 o 
   0   2   2    17803.77    14292.70    524.32 o 
   1   2   2      625.36      655.11     37.35 o 
   2   2   2      689.18      771.28     19.43 o 
   3   2   2      105.42      104.25      4.01 o 
   4   2   2     6007.76     6398.73    187.32 o 
   5   2   2     1111.29     1164.66     35.39 o 
   6   2   2      100.12       97.19      5.43 o 
   7   2   2       98.52      116.25      4.92 o 
   8   2   2       98.31      105.13     10.08 o 
  -7   3   2        0.90        5.20      4.97 o 
  -6   3   2      544.19      552.78     20.14 o 
  -5   3   2     1005.86      937.43     30.76 o 
  -4   3   2      124.37      115.28      6.43 o 
  -3   3   2      341.70      341.10     12.12 o 
  -2   3   2      521.11      550.68     17.80 o 
  -1   3   2    14024.06    12821.70    613.80 o 
   0   3   2      841.17      828.58     21.52 o 
   1   3   2      514.61      544.66     14.06 o 
   2   3   2     1209.55     1290.98     32.22 o 
   3   3   2      903.78     1059.97     27.81 o 
   4   3   2      632.09      673.42     20.67 o 
   5   3   2     1329.57     1327.13     39.98 o 
   6   3   2     2093.18     2087.94     94.34 o 
   7   3   2        1.25        1.64      5.29 o 
   8   3   2        0.29        0.00      5.56 o 
  -6   4   2      219.76      205.81     10.70 o 
  -5   4   2       11.44       12.36      4.01 o 
  -4   4   2        9.78       12.58      4.15 o 
  -3   4   2        9.72       15.16      2.89 o 
  -2   4   2      322.17      314.96     11.35 o 
  -1   4   2        4.59        4.02      2.19 o 
   0   4   2    18812.49    17879.49    553.55 o 
   1   4   2     6363.63     6549.28    387.37 o 
   2   4   2      301.52      338.41      9.05 o 
   3   4   2       58.78       62.67      3.38 o 
   4   4   2     1036.28     1179.97     35.31 o 
   5   4   2      435.92      452.24     14.50 o 
   6   4   2      107.02      110.47      8.48 o 
   7   4   2      113.45      106.68      9.17 o 
  -6   5   2      127.76      118.83      8.40 o 
  -5   5   2     1230.12     1143.34     37.09 o 
  -4   5   2      123.23      127.41      7.35 o 
  -3   5   2        1.71        4.44      3.01 o 
  -2   5   2       16.97       22.30      3.24 o 
  -1   5   2     3360.20     3474.48     87.05 o 
   0   5   2      260.61      227.35      7.41 o 
   1   5   2      330.82      330.80      9.54 o 
   2   5   2      416.85      444.34     11.93 o 
   3   5   2        5.32        6.61      1.84 o 
   4   5   2      204.99      212.67     10.25 o 
   5   5   2      249.81      275.14     15.64 o 
   6   5   2     2801.29     3074.48    134.18 o 
  -5   6   2       14.21       11.41      4.93 o 
  -4   6   2      543.07      521.79     19.13 o 
  -3   6   2      361.90      326.83     14.44 o 
  -2   6   2      154.21      149.02      7.48 o 
  -1   6   2       57.48       52.20      3.56 o 
   0   6   2     2751.35     2884.64     72.64 o 
   1   6   2    12733.04    13612.09    335.47 o 
   2   6   2      239.07      276.09      8.29 o 
   3   6   2        2.50        4.25      1.54 o 
   4   6   2       42.87       43.12      3.59 o 
   5   6   2      262.98      242.92     15.32 o 
   6   6   2        7.34        0.00      5.38 o 
   7   6   2       41.00       38.13      7.30 o 
  -5   7   2      352.77      324.85     14.30 o 
  -4   7   2      784.33      800.98     27.47 o 
  -3   7   2        8.93        7.68      4.18 o 
  -2   7   2      239.11      235.17     14.18 o 
  -1   7   2      416.91      434.16     15.93 o 
   0   7   2      323.46      337.24     10.70 o 
   1   7   2       50.34       56.95      3.71 o 
   2   7   2     1328.23     1308.63     76.45 o 
   3   7   2       54.59       48.08      3.82 o 
   4   7   2      105.45      101.76      9.08 o 
   5   7   2      135.60      136.97     11.49 o 
   6   7   2      344.88      371.68     22.03 o 
   7   7   2      420.84      388.41     23.63 o 
  -4   8   2      152.56      142.39      9.06 o 
  -3   8   2      141.98      147.63      9.07 o 
  -2   8   2      800.36      783.34     26.51 o 
  -1   8   2        8.79        7.45      3.15 o 
   0   8   2      282.72      282.32     10.25 o 
   1   8   2     1190.44     1318.83     66.50 o 
   2   8   2     1074.95     1119.32     55.51 o 
   3   8   2       10.10       10.63      6.16 o 
   4   8   2      145.14      133.87     11.63 o 
   5   8   2        8.35        5.97      6.25 o 
   6   8   2        2.25        1.32      6.52 o 
   7   8   2       10.77       11.27      7.71 o 
  -3   9   2       41.78       45.03      7.87 o 
  -2   9   2       29.04       26.66      5.51 o 
  -1   9   2     1407.49     1501.18     48.89 o 
   0   9   2       20.39       20.02      3.78 o 
   1   9   2       36.82       49.94      8.71 o 
   2   9   2      186.87      168.03     14.05 o 
   3   9   2        0.78       15.28      7.30 o 
   4   9   2      310.58      277.49     18.47 o 
   5   9   2       51.10       47.66      8.21 o 
   6   9   2       38.67       45.06      9.21 o 
  -2  10   2       71.85       83.06      7.60 o 
  -1  10   2      180.13      181.85     10.04 o 
   0  10   2      200.61      205.97     15.74 o 
   1  10   2      124.96      125.84     12.86 o 
   2  10   2      132.80      136.83     13.59 o 
   3  10   2      194.74      176.65     15.55 o 
   4  10   2      128.28      110.79     12.36 o 
   5  10   2      347.48      336.60     22.26 o 
   1  11   2       78.57       87.80     11.77 o 
   2  11   2       37.85       34.85      9.53 o 
   3  11   2       26.85       42.19      9.94 o 
   4  11   2        9.05       14.87      8.99 o 
  -2 -10   3      236.57      217.56     15.74 o 
  -1 -10   3       45.78       52.73      9.40 o 
   0 -10   3        1.79        2.01      8.21 o 
  -4  -9   3       16.17       20.38      4.93 o 
  -3  -9   3       36.36       39.66      5.47 o 
  -2  -9   3      262.25      248.03     16.19 o 
  -1  -9   3      130.26      127.34     11.58 o 
   0  -9   3        0.21        5.06      7.43 o 
   1  -9   3      109.52      115.62     12.82 o 
   2  -9   3        8.61        0.00      8.57 o 
  -5  -8   3        1.55        0.00      4.71 o 
  -4  -8   3        0.96        0.00      4.08 o 
  -3  -8   3      116.68       96.00      6.27 o 
  -2  -8   3      856.25      778.68     27.00 o 
  -1  -8   3       39.34       33.30      7.12 o 
   0  -8   3      332.14      318.54     19.25 o 
   1  -8   3       59.56       55.74      9.12 o 
   2  -8   3      109.20      119.98      7.89 o 
   3  -8   3       13.43       21.54      6.57 o 
   4  -8   3      652.01      708.05     25.74 o 
  -6  -7   3        7.15        3.79      7.48 o 
  -5  -7   3      269.76      263.95     16.19 o 
  -4  -7   3      168.26      171.77     11.77 o 
  -3  -7   3      255.30      248.66     10.92 o 
  -2  -7   3      294.19      241.86     10.07 o 
  -1  -7   3     1461.85     1425.19     46.82 o 
   0  -7   3        2.96       21.80      6.29 o 
   1  -7   3        0.69        0.00      2.94 o 
   2  -7   3       10.92       15.61      4.58 o 
   3  -7   3      421.83      473.59     17.92 o 
   4  -7   3      536.73      543.80     20.51 o 
   5  -7   3       12.03       18.46      5.89 o 
  -6  -6   3      134.68      156.53     12.73 o 
  -5  -6   3        3.33        2.14      5.47 o 
  -4  -6   3      269.44      266.64     15.23 o 
  -3  -6   3       79.95       72.20      6.84 o 
  -2  -6   3      870.40      822.41     27.59 o 
  -1  -6   3      383.46      361.36     26.45 o 
   0  -6   3      254.28      243.55     10.06 o 
   1  -6   3     1503.66     1533.50     47.02 o 
   2  -6   3      543.93      514.91     41.60 o 
   3  -6   3       67.68       64.50     10.24 o 
   4  -6   3      467.26      482.05     18.23 o 
   5  -6   3      593.79      609.41     22.46 o 
  -7  -5   3       54.56       73.20      9.58 o 
  -6  -5   3        5.01        4.56      5.84 o 
  -5  -5   3        1.57        5.43      5.52 o 
  -4  -5   3      861.53      930.31     42.87 o 
  -3  -5   3      733.35      701.03     32.61 o 
  -2  -5   3       37.82       42.42      4.79 o 
  -1  -5   3      941.32      945.60     31.01 o 
   0  -5   3      569.15      563.68     15.14 o 
   1  -5   3       44.72       44.93      2.80 o 
   2  -5   3      541.35      554.83     13.23 o 
   3  -5   3       47.91       47.66      3.11 o 
   4  -5   3      534.53      539.16     19.28 o 
   5  -5   3       10.68       12.62      4.55 o 
   6  -5   3       36.34       37.93      6.39 o 
  -7  -4   3       74.11       56.47      8.21 o 
  -6  -4   3       87.32       80.46      8.53 o 
  -5  -4   3        1.53        6.34      4.38 o 
  -4  -4   3       51.75       49.62      5.70 o 
  -3  -4   3     1645.40     1748.19     77.17 o 
  -2  -4   3      111.07       96.33      6.98 o 
  -1  -4   3     1253.04     1347.75     40.21 o 
   0  -4   3     1133.19     1235.96     24.22 o 
   1  -4   3      908.92     1024.25     20.38 o 
   2  -4   3     5885.59     6255.67    131.56 o 
   3  -4   3      184.76      166.60      6.97 o 
   4  -4   3      135.71      121.49      4.72 o 
   5  -4   3        7.15        7.93      2.36 o 
   6  -4   3      137.08      133.31     12.34 o 
  -7  -3   3       71.21       75.12      8.89 o 
  -6  -3   3       47.56       42.74      6.52 o 
  -4  -3   3      907.78      828.41     37.99 o 
  -3  -3   3     2956.32     3170.81    137.97 o 
  -2  -3   3        4.84        3.60      2.55 o 
  -1  -3   3      127.23      122.55      2.94 o 
   0  -3   3      241.72      295.60     14.64 o 
   1  -3   3      173.97      189.16      5.66 o 
   2  -3   3      114.59      119.50      9.30 o 
   3  -3   3     5591.87     5908.22    189.94 o 
   4  -3   3      301.88      286.38      7.72 o 
   5  -3   3       89.96       86.95      3.97 o 
   6  -3   3       57.37       55.05      3.68 o 
   7  -3   3      584.92      604.23     15.57 o 
  -7  -2   3        9.82        2.51      6.07 o 
  -6  -2   3        1.04        0.00      4.88 o 
  -5  -2   3       22.16       28.10      5.15 o 
  -4  -2   3       18.53       11.27      3.74 o 
  -3  -2   3     2898.59     2533.74    129.33 o 
  -2  -2   3     7670.68     8482.10    365.11 o 
  -1  -2   3     1527.59     1600.18     69.87 o 
   0  -2   3      279.70      300.23      9.46 o 
   1  -2   3       25.98       31.40      2.18 o 
   2  -2   3    10621.57    11428.96    334.08 o 
   3  -2   3     1544.26     1546.39     47.02 o 
   4  -2   3      136.18      130.30      6.39 o 
   5  -2   3      124.87      120.07      8.42 o 
   6  -2   3       28.29       25.28      2.87 o 
   7  -2   3       88.81       93.64      8.00 o 
  -7  -1   3      182.37      177.92     14.50 o 
  -6  -1   3       55.99       56.92      7.75 o 
  -5  -1   3       14.14        6.84      4.56 o 
  -4  -1   3      166.53      159.72     10.35 o 
  -3  -1   3     2408.91     2112.44     62.64 o 
  -2  -1   3      116.95       94.29     13.87 o 
  -1  -1   3      537.53      598.82     24.40 o 
   0  -1   3      184.61      211.17      6.86 o 
   1  -1   3      370.37      412.47     13.27 o 
   2  -1   3       98.59      104.33      8.92 o 
   3  -1   3     9687.75     9477.35    277.90 o 
   4  -1   3     5257.75     5478.63    161.78 o 
   5  -1   3        5.52        2.55      2.76 o 
   6  -1   3       11.80       10.45      2.44 o 
   7  -1   3       30.88       36.31      3.53 o 
   8  -1   3       78.22      115.24      5.86 o 
  -7   0   3       19.46       11.72      9.17 o 
  -6   0   3       43.99       39.59      8.30 o 
  -5   0   3      187.06      195.12     11.13 o 
  -4   0   3       28.79       31.70      4.06 o 
  -3   0   3      216.94      197.78      7.39 o 
  -2   0   3    10309.40     9074.36    323.42 o 
  -1   0   3     3334.40     3322.94     97.59 o 
   0   0   3        7.40        6.63      1.11 o 
   1   0   3        9.90       11.02      1.05 o 
   2   0   3     3922.45     3971.68     98.03 o 
   3   0   3      861.88      808.99     24.95 o 
   4   0   3       68.62       61.00      7.05 o 
   5   0   3      323.18      339.07     21.96 o 
   6   0   3        8.76        5.51      4.79 o 
   7   0   3        8.76       11.87      3.57 o 
   8   0   3       10.27        9.15      3.49 o 
  -7   1   3      336.35      344.81     21.12 o 
  -6   1   3       56.11       54.89      5.21 o 
  -5   1   3      211.52      198.04      8.56 o 
  -4   1   3      832.94      768.49     24.34 o 
  -3   1   3     1676.98     1594.23     48.08 o 
  -2   1   3      757.56      701.76     21.67 o 
  -1   1   3     4369.21     3584.54    143.95 o 
   0   1   3     2251.92     2506.64     79.77 o 
   1   1   3     1805.79     1928.81     79.19 o 
   2   1   3        7.45        8.54      1.12 o 
   3   1   3     1050.14     1029.87     31.08 o 
   4   1   3     9879.41     9837.09    287.47 o 
   5   1   3       16.01       19.28      2.62 o 
   6   1   3       13.23        8.11      6.25 o 
   7   1   3       23.87       34.72      3.23 o 
   8   1   3       24.54       44.58      5.72 o 
  -7   2   3        1.23        5.52      4.59 o 
  -6   2   3      345.34      331.58     13.48 o 
  -5   2   3      341.30      316.47     17.38 o 
  -4   2   3      224.95      195.39     17.70 o 
  -3   2   3      204.77      200.40      7.88 o 
  -2   2   3     3023.97     2667.21     79.11 o 
  -1   2   3    11888.10    10229.47    299.65 o 
   0   2   3      262.97      261.13      9.27 o 
   1   2   3      406.18      449.80     17.92 o 
   2   2   3     3471.91     3584.16    104.03 o 
   3   2   3     1206.27     1224.38     30.74 o 
   4   2   3       39.78       47.25      5.02 o 
   5   2   3      806.84      812.89     25.17 o 
   6   2   3       45.03       42.98      5.56 o 
   7   2   3      131.96      156.69      7.38 o 
   8   2   3       10.50       11.81      5.47 o 
  -7   3   3      146.74      156.77      9.95 o 
  -6   3   3      189.17      182.43      9.73 o 
  -5   3   3        0.73        0.71      3.27 o 
  -4   3   3     1295.10     1253.82     39.17 o 
  -3   3   3     1355.19     1225.55     37.93 o 
  -2   3   3      444.63      423.86     19.32 o 
  -1   3   3     1279.64     1208.70     36.63 o 
   0   3   3     2693.35     2467.93     61.79 o 
   1   3   3     3872.40     4336.58    247.82 o 
   2   3   3       15.30       14.35      1.34 o 
   3   3   3      468.34      462.13     12.08 o 
   4   3   3      628.73      602.32     15.75 o 
   5   3   3     2210.07     2280.67     67.82 o 
   6   3   3       13.04       18.82      6.86 o 
   7   3   3       91.44      103.81      8.03 o 
  -6   4   3        9.35       15.11      5.03 o 
  -5   4   3       37.38       36.95      4.77 o 
  -4   4   3      718.56      695.09     23.34 o 
  -3   4   3       50.55       47.43      4.07 o 
  -2   4   3      726.01      689.22     22.22 o 
   0   4   3     2204.06     2343.97     58.94 o 
   1   4   3        1.75        6.20      3.18 o 
   2   4   3     8136.32     9152.70    224.94 o 
   3   4   3     1106.78     1174.34     29.64 o 
   4   4   3        1.08        0.96      1.28 o 
   5   4   3      164.45      159.39      5.33 o 
   6   4   3        9.17       11.44      4.65 o 
  -6   5   3       44.74       49.80      8.05 o 
  -5   5   3        1.48        0.00      3.82 o 
  -4   5   3      442.53      391.06     14.90 o 
  -3   5   3     4995.31     4726.90    140.57 o 
  -2   5   3      509.02      530.19     17.95 o 
  -1   5   3      124.28      116.93     10.54 o 
   0   5   3      174.43      131.99      5.86 o 
   1   5   3     1477.18     1718.54     52.48 o 
   2   5   3      559.28      597.48     18.34 o 
   3   5   3      459.10      461.13     12.30 o 
   4   5   3      815.94      869.38     31.68 o 
   5   5   3       47.04       59.79      8.55 o 
   6   5   3      458.96      436.40     23.90 o 
   7   5   3       45.95       55.69      8.03 o 
   8   5   3      420.69      456.37     26.32 o 
  -5   6   3       49.10       51.40      6.21 o 
  -4   6   3       29.14       30.79      5.03 o 
  -3   6   3        7.46       11.79      3.84 o 
  -2   6   3     1390.69     1378.64     42.94 o 
  -1   6   3      554.17      507.57     17.35 o 
   0   6   3       54.63       53.17      3.39 o 
   1   6   3       58.12       57.98      3.30 o 
   2   6   3     3733.77     4190.00    104.19 o 
   3   6   3     7248.07     7798.30    192.34 o 
   4   6   3       35.62       43.50      5.15 o 
   5   6   3       54.56       46.39      6.61 o 
   6   6   3        9.94        8.16      5.06 o 
   7   6   3        3.81        4.06      6.16 o 
  -5   7   3        0.25        0.00      4.62 o 
  -4   7   3        2.87        6.24      5.02 o 
  -3   7   3     1351.24     1322.20     42.04 o 
  -2   7   3     1624.73     1698.43     52.60 o 
  -1   7   3       57.38       54.18      4.07 o 
   0   7   3       41.45       43.73      5.21 o 
   1   7   3        3.43       12.29      4.67 o 
   2   7   3       75.60       77.52      4.31 o 
   3   7   3      117.87      123.56      6.28 o 
   4   7   3     1317.87     1263.17     61.39 o 
   5   7   3       58.47       59.06      7.75 o 
   6   7   3        0.21        0.00      5.15 o 
   7   7   3       37.19       34.16      7.34 o 
  -4   8   3        5.97        9.96      5.01 o 
  -3   8   3        1.05        0.00      4.02 o 
  -2   8   3      755.49      703.92     24.10 o 
  -1   8   3      419.29      452.98     42.78 o 
   0   8   3      208.20      200.12     10.84 o 
   1   8   3        1.04        0.00      3.46 o 
   2   8   3       91.95       87.39      6.13 o 
   3   8   3     2532.11     2714.94    128.12 o 
   4   8   3       45.26       40.27      6.98 o 
   5   8   3       76.06       74.34      8.67 o 
   6   8   3        1.60        0.00      6.48 o 
   7   8   3        8.26        6.61      7.48 o 
  -3   9   3       78.70       58.65      6.70 o 
  -2   9   3     1008.00     1047.67     45.84 o 
  -1   9   3       36.21       41.76      5.45 o 
   0   9   3        6.02        6.86      4.14 o 
   1   9   3      488.54      477.08     27.96 o 
   2   9   3       15.86        9.12      6.66 o 
   3   9   3       50.95       52.45      9.17 o 
   4   9   3      405.55      399.82     23.90 o 
   5   9   3      139.87      145.18     13.36 o 
   6   9   3      194.69      179.34     15.05 o 
  -2  10   3       96.86      105.27     10.81 o 
  -1  10   3      959.38      995.26     45.34 o 
   0  10   3        0.23        3.15      4.09 o 
   1  10   3       71.79       73.89     10.76 o 
   2  10   3       97.50      102.39     12.18 o 
   3  10   3       62.64       53.32      9.30 o 
   4  10   3      596.89      562.83     32.34 o 
   5  10   3        4.37        1.73      7.62 o 
   1  11   3      189.27      196.35     17.29 o 
   2  11   3      190.03      198.95     17.19 o 
   3  11   3       64.45       68.37     11.68 o 
   4  11   3       65.61       62.12     11.27 o 
  -3  -9   4        6.12        9.42      4.70 o 
  -2  -9   4        3.16       11.77      7.30 o 
  -1  -9   4        5.30        0.96      6.93 o 
   0  -9   4      439.37      404.79     23.72 o 
   1  -9   4       14.33       10.58      8.62 o 
   2  -9   4       56.38       64.58     10.58 o 
  -4  -8   4       81.42       87.05      6.92 o 
  -3  -8   4       51.11       48.43      5.21 o 
  -2  -8   4        8.99       10.22      3.94 o 
  -1  -8   4      157.79      128.57     11.54 o 
   0  -8   4     1219.59     1137.24     54.00 o 
   1  -8   4       35.17       40.96      9.12 o 
   2  -8   4        4.47        1.82      7.84 o 
   3  -8   4       41.71       42.35      5.77 o 
  -5  -7   4       84.32       95.32      9.58 o 
  -4  -7   4        6.66        9.49      5.88 o 
  -3  -7   4       35.93       33.53      4.53 o 
  -2  -7   4        8.28        7.50      5.36 o 
  -1  -7   4      119.89      116.40     10.22 o 
   0  -7   4      514.66      475.53     25.18 o 
   1  -7   4     2621.66     2648.80    118.63 o 
   2  -7   4      180.26      189.37      9.19 o 
   3  -7   4        0.10        0.00      4.06 o 
   4  -7   4       20.70       22.35      5.38 o 
  -6  -6   4       36.43       42.65      8.07 o 
  -5  -6   4      275.60      304.67     18.02 o 
  -4  -6   4      739.96      738.11     35.26 o 
  -3  -6   4       88.78       97.29      8.62 o 
  -2  -6   4       62.55       65.77      6.70 o 
  -1  -6   4       27.02       25.47      3.23 o 
   0  -6   4     1192.41     1193.71     55.01 o 
   1  -6   4      275.23      276.27     10.71 o 
   2  -6   4      169.13      181.43     11.11 o 
   3  -6   4        1.27        4.77      3.80 o 
   4  -6   4       11.02       14.31      6.07 o 
   5  -6   4       16.62       19.59      5.32 o 
  -6  -5   4      106.17      103.49     10.22 o 
  -5  -5   4      274.18      282.87     16.42 o 
  -4  -5   4       13.25       14.82      5.38 o 
  -3  -5   4        3.78        0.50      4.10 o 
  -2  -5   4      427.85      325.02     16.83 o 
  -1  -5   4      290.48      251.95     13.87 o 
   0  -5   4        1.89        4.59      1.57 o 
   1  -5   4     3209.79     3265.34    159.12 o 
   2  -5   4     1686.67     1800.01     39.06 o 
   3  -5   4        0.32        1.24      2.86 o 
   4  -5   4       26.08       24.49      2.93 o 
   5  -5   4        7.76       10.39      3.03 o 
   6  -5   4      122.72      127.58      8.85 o 
  -7  -4   4      100.93      117.54     11.31 o 
  -6  -4   4       53.78       48.62      7.62 o 
  -5  -4   4       10.36       14.18      5.56 o 
  -4  -4   4     1218.52     1370.44     61.98 o 
  -3  -4   4      358.43      331.13     17.19 o 
  -2  -4   4      268.90      250.58     13.36 o 
  -1  -4   4     1674.02     1678.18     74.07 o 
   0  -4   4      975.51      879.11     17.49 o 
   1  -4   4     1297.45     1395.44     27.38 o 
   2  -4   4     1174.67     1252.49     27.55 o 
   3  -4   4       23.38       19.71      2.28 o 
   4  -4   4      551.12      555.04     13.57 o 
   5  -4   4       55.33       52.22      5.30 o 
   6  -4   4       10.91        6.90      2.90 o 
  -7  -3   4       19.30       24.22      7.02 o 
  -6  -3   4      532.43      501.39     25.86 o 
  -5  -3   4      603.02      567.48     27.73 o 
  -4  -3   4      143.21      134.46      9.35 o 
  -3  -3   4     1149.53     1296.10     57.92 o 
  -2  -3   4      712.55      745.59     34.03 o 
  -1  -3   4     1601.26     1600.78     47.43 o 
   0  -3   4      115.09      138.33      5.21 o 
   1  -3   4      773.76      802.96     20.66 o 
   2  -3   4     3515.97     3484.90    103.34 o 
   3  -3   4      225.41      215.20     10.42 o 
   4  -3   4       39.85       39.98      2.90 o 
   5  -3   4      650.28      647.94     15.65 o 
   6  -3   4      100.42      105.71      4.91 o 
   7  -3   4       61.60       62.04      4.26 o 
  -7  -2   4      107.10       98.61     10.58 o 
  -6  -2   4       54.45       46.11      7.07 o 
  -5  -2   4        2.86        0.00      4.10 o 
  -4  -2   4      541.17      476.76     23.12 o 
  -3  -2   4     1501.28     1539.75     68.23 o 
  -2  -2   4        0.32        0.51      0.90 o 
  -1  -2   4     2806.52     3126.50    136.72 o 
   0  -2   4     4959.56     5423.31    215.85 o 
   1  -2   4     1809.57     1919.61     57.10 o 
   2  -2   4      436.29      449.67     19.25 o 
   3  -2   4     1081.65     1129.53     34.94 o 
   4  -2   4     1137.02     1081.50     34.08 o 
   5  -2   4      159.80      159.13     13.41 o 
   6  -2   4       82.56       83.29      4.45 o 
   7  -2   4        7.38        6.04      2.98 o 
  -7  -1   4        5.33       11.72      7.39 o 
  -6  -1   4      704.13      693.32     34.53 o 
  -5  -1   4     1043.66      998.54     46.29 o 
  -4  -1   4      323.40      296.97     10.71 o 
  -3  -1   4       29.44       17.11      2.87 o 
  -2  -1   4      413.63      432.43     13.52 o 
  -1  -1   4     2726.77     3209.23     94.13 o 
   0  -1   4       24.21       23.96      2.35 o 
   1  -1   4     2095.92     2319.30     68.48 o 
   2  -1   4      177.94      233.20      8.20 o 
   3  -1   4     2285.92     2391.11     59.77 o 
   4  -1   4       47.86       43.34      3.56 o 
   5  -1   4     1877.94     1826.79     55.76 o 
   6  -1   4      649.80      754.48     38.95 o 
   7  -1   4        0.99        0.00      2.78 o 
  -7   0   4        6.91       10.99      8.26 o 
  -6   0   4      122.31      122.19     11.17 o 
  -5   0   4      152.72      156.70     10.01 o 
  -4   0   4      255.64      244.58      9.48 o 
  -3   0   4       99.12       99.19      4.72 o 
  -2   0   4       58.06       53.15      3.44 o 
  -1   0   4      884.89      968.60     28.98 o 
   0   0   4    19150.61    20498.29    599.48 o 
   1   0   4     5196.59     5422.35    196.01 o 
   2   0   4       13.38       14.77      1.33 o 
   3   0   4      271.08      248.00      7.17 o 
   4   0   4      672.04      733.81     23.29 o 
   5   0   4      224.08      209.97      8.61 o 
   6   0   4       57.54       55.39      4.48 o 
   7   0   4      172.45      185.85      6.55 o 
   8   0   4        6.97        8.89      3.45 o 
  -7   1   4        0.08        0.00      8.26 o 
  -6   1   4      328.60      362.14     22.81 o 
  -5   1   4     2149.34     1979.89     60.36 o 
  -4   1   4      537.96      512.91     17.23 o 
  -3   1   4        0.21        0.10      1.85 o 
  -2   1   4      184.99      142.01      5.82 o 
  -1   1   4      510.50      421.97     22.46 o 
   0   1   4      755.27      863.21     25.96 o 
   1   1   4     5596.41     5850.29    160.92 o 
   2   1   4     2048.66     2156.36     53.56 o 
   3   1   4       13.30       18.45      1.49 o 
   4   1   4       33.61       35.39      2.17 o 
   5   1   4      927.31      945.38     29.39 o 
   6   1   4     3242.05     3577.64    106.49 o 
   7   1   4       11.36       21.06      3.81 o 
   8   1   4       12.06       17.58      3.44 o 
  -7   2   4       51.62       43.38      9.30 o 
  -6   2   4       61.45       60.99      5.95 o 
  -5   2   4       81.79       73.37     11.20 o 
  -4   2   4     1279.61     1170.14     36.50 o 
  -3   2   4       69.83       62.54      4.09 o 
  -2   2   4       11.11       11.02      2.69 o 
  -1   2   4      111.79       99.05      4.30 o 
   0   2   4    10053.46     9428.02    275.90 o 
   1   2   4    12533.20    12126.32    541.33 o 
   2   2   4      137.58      142.35      4.27 o 
   3   2   4      119.35      117.55      3.83 o 
   4   2   4       86.60       76.54      3.46 o 
   5   2   4        5.08        6.90      1.75 o 
   6   2   4        4.33        2.26      2.32 o 
   7   2   4      499.64      532.78     21.73 o 
   8   2   4       51.40       62.01      5.25 o 
  -6   3   4        9.88       12.54      4.77 o 
  -5   3   4      926.03      901.12     29.68 o 
  -4   3   4      897.39      831.89     27.00 o 
  -3   3   4        7.81        7.10      2.65 o 
  -2   3   4      929.84      881.24     27.54 o 
  -1   3   4      875.57      836.23     40.41 o 
   0   3   4       10.93       10.31      1.28 o 
   1   3   4     1965.08     2196.22    131.15 o 
   2   3   4     4024.27     4095.02    123.16 o 
   3   3   4       52.50       65.26      2.55 o 
   4   3   4       47.79       52.51      2.59 o 
   5   3   4       21.21       18.51      1.98 o 
   6   3   4     1010.26     1016.61     26.35 o 
   7   3   4      162.40      177.95      8.78 o 
  -6   4   4      202.86      207.10     11.12 o 
  -5   4   4       11.34        8.21      4.90 o 
  -4   4   4     1308.97     1190.20     37.75 o 
  -3   4   4      243.33      228.43     17.13 o 
  -2   4   4      218.12      210.81      8.64 o 
  -1   4   4      108.00      122.93      5.64 o 
   0   4   4      771.72      700.09     18.59 o 
   1   4   4     6496.59     6244.74    154.44 o 
   2   4   4      735.07      783.49     32.79 o 
   3   4   4      106.04      114.45      3.78 o 
   4   4   4     1168.19     1252.80     31.76 o 
   5   4   4      172.71      183.31      5.96 o 
   6   4   4        1.67        2.84      2.58 o 
   7   4   4      118.54      123.06     10.44 o 
   8   4   4       68.99       91.04      9.49 o 
  -6   5   4       55.46       56.26      6.85 o 
  -5   5   4      498.48      462.56     17.76 o 
  -4   5   4      881.78      808.93     27.02 o 
  -3   5   4        0.52        0.00      3.10 o 
  -2   5   4      104.34       93.43      5.63 o 
  -1   5   4     5990.55     5760.08    170.06 o 
   0   5   4      377.16      416.65     11.97 o 
   1   5   4      343.10      336.28     12.05 o 
   2   5   4     3823.98     3916.95     97.28 o 
   3   5   4      173.12      167.09      5.25 o 
   4   5   4      113.98      105.11      5.14 o 
   5   5   4      114.57      111.56      5.45 o 
   6   5   4       55.24       74.71      7.66 o 
   7   5   4      436.59      443.33     24.54 o 
   8   5   4       43.31       39.77      7.80 o 
  -5   6   4        0.46        0.00      4.40 o 
  -4   6   4       49.14       52.25      5.57 o 
  -3   6   4     1858.50     1680.22     52.18 o 
  -2   6   4        3.05        1.66      3.11 o 
  -1   6   4        0.40        0.64      2.71 o 
   0   6   4     2070.03     2138.59     54.38 o 
   1   6   4      375.30      333.37     10.00 o 
   2   6   4     1406.95     1544.67     48.58 o 
   3   6   4        8.95       14.00      5.45 o 
   4   6   4      348.51      356.96     12.64 o 
   5   6   4     1021.32      994.53     31.73 o 
   6   6   4        6.16        6.75      4.97 o 
   7   6   4       42.18       43.92      7.66 o 
   8   6   4       19.39       17.83      7.39 o 
  -5   7   4      377.48      364.95     15.77 o 
  -4   7   4       28.04       25.21      5.18 o 
  -3   7   4        0.39        3.77      4.04 o 
  -2   7   4       27.87       23.14      4.24 o 
  -1   7   4     1547.20     1524.03     47.17 o 
   0   7   4     1564.53     1661.44     42.82 o 
   1   7   4      220.63      229.00      7.93 o 
   2   7   4      349.79      328.10     12.90 o 
   3   7   4      323.95      310.74     12.02 o 
   4   7   4       83.40       85.54      7.75 o 
   5   7   4       53.34       56.01      7.75 o 
   6   7   4      308.65      308.37     18.88 o 
   7   7   4        9.30       12.09      6.93 o 
  -4   8   4       22.25       24.87      5.69 o 
  -3   8   4       25.67       28.63      8.83 o 
  -2   8   4      141.51      118.12     15.44 o 
  -1   8   4       27.65       23.63      4.06 o 
   0   8   4     1068.42     1152.79     37.71 o 
   1   8   4     1667.14     1874.37    103.74 o 
   2   8   4      188.51      175.59     16.37 o 
   3   8   4       10.68       10.69      3.67 o 
   4   8   4       42.20       40.32      7.94 o 
   5   8   4      828.07      828.69     42.74 o 
   6   8   4       13.66       10.90      6.39 o 
   7   8   4       43.76       41.19      8.26 o 
  -3   9   4       52.71       48.78      7.71 o 
  -2   9   4        2.71        6.69      4.51 o 
  -1   9   4      102.58      113.25     10.35 o 
   0   9   4     1430.00     1559.14     50.13 o 
   1   9   4       52.49       53.80      6.43 o 
   2   9   4      184.26      197.61     13.16 o 
   3   9   4        3.57        0.00      6.43 o 
   4   9   4       89.71       93.41     10.63 o 
   5   9   4       36.34       37.99      8.07 o 
   6   9   4      268.06      252.54     17.79 o 
  -2  10   4       12.70        0.50      7.16 o 
  -1  10   4       37.46       40.96      7.94 o 
   0  10   4      210.59      224.44     13.84 o 
   1  10   4     1262.36     1472.46    118.20 o 
   2  10   4      115.65      134.87     13.82 o 
   3  10   4      102.46       95.60     11.58 o 
   4  10   4        0.44        4.97      7.34 o 
   5  10   4       57.41       41.14      9.30 o 
   0  11   4       47.92       50.52      6.46 o 
   1  11   4       73.21       61.12     10.63 o 
   2  11   4       89.51      108.23     13.55 o 
   3  11   4       33.95       35.67     10.26 o 
   4  11   4       10.93       20.84      8.85 o 
  -2  -9   5       50.97       41.46      9.03 o 
  -1  -9   5      323.50      285.56     18.47 o 
   0  -9   5       88.46       88.76     11.08 o 
   1  -9   5       13.33       16.69      9.08 o 
  -4  -8   5       30.26       20.84      5.45 o 
  -3  -8   5      502.90      462.77     17.71 o 
  -2  -8   5      392.28      360.96     20.57 o 
  -1  -8   5      146.95      135.05     11.54 o 
   0  -8   5      324.15      276.90     18.15 o 
   1  -8   5       15.68       10.26      7.71 o 
   2  -8   5      437.25      431.33     26.27 o 
   3  -8   5        0.81        2.42      8.62 o 
  -5  -7   5       40.29       40.73      8.12 o 
  -4  -7   5      121.05      115.30     10.76 o 
  -3  -7   5      163.00      149.74     11.68 o 
  -2  -7   5        5.30        5.96      6.39 o 
  -1  -7   5       30.68       37.72      6.98 o 
   0  -7   5      425.50      391.74     21.89 o 
   1  -7   5       14.63       29.65      7.80 o 
   2  -7   5      271.70      259.48     18.61 o 
   3  -7   5      814.46      847.67     28.77 o 
   4  -7   5      112.97      128.57      8.69 o 
  -5  -6   5        1.60        9.26      6.52 o 
  -4  -6   5        6.08        9.62      5.75 o 
  -3  -6   5      757.53      661.03     31.70 o 
  -2  -6   5     1493.54     1403.65     63.35 o 
  -1  -6   5      366.41      342.14     12.87 o 
   0  -6   5        0.12        0.05      4.70 o 
   1  -6   5      219.62      215.14     15.01 o 
   2  -6   5      550.88      568.23     13.90 o 
   3  -6   5       77.99       78.35      4.21 o 
   4  -6   5      183.81      193.33     16.12 o 
   5  -6   5       43.18       46.47      6.33 o 
  -6  -5   5       32.31       41.37      8.30 o 
  -5  -5   5      125.62      125.25     11.31 o 
  -4  -5   5       48.17       41.46      6.70 o 
  -3  -5   5      546.12      518.13     25.54 o 
  -2  -5   5       88.81       75.26      7.02 o 
  -1  -5   5      364.48      328.03     17.10 o 
   0  -5   5       11.09       11.45      4.79 o 
   1  -5   5        0.87        0.88      1.59 o 
   2  -5   5        1.16        0.60      1.88 o 
   3  -5   5     2514.49     2721.55     58.38 o 
   4  -5   5      980.81     1004.33     23.42 o 
   5  -5   5        0.39        0.00      2.77 o 
   6  -5   5        3.35        3.92      3.15 o 
  -6  -4   5        7.14        6.70      6.29 o 
  -5  -4   5       17.19       11.58      5.34 o 
  -4  -4   5       27.69       30.97      6.07 o 
  -3  -4   5      449.20      459.25     22.99 o 
  -2  -4   5     4488.07     4141.85    179.89 o 
  -1  -4   5     1581.21     1567.02     69.60 o 
   0  -4   5       32.21       41.51      4.97 o 
   1  -4   5      187.35      195.30      7.55 o 
   2  -4   5      236.56      238.81     15.10 o 
   3  -4   5      493.17      485.25     11.96 o 
   4  -4   5      560.24      558.75     13.77 o 
   5  -4   5      373.77      386.74     10.53 o 
   6  -4   5       49.11       44.32      6.56 o 
  -6  -3   5       14.07       15.83      6.39 o 
  -5  -3   5       14.98       14.09      5.88 o 
  -4  -3   5      862.08      864.58     40.41 o 
  -3  -3   5      647.12      701.71     33.16 o 
  -2  -3   5        2.33        0.00      3.28 o 
  -1  -3   5     3118.82     3301.87    144.81 o 
   0  -3   5      326.70      374.02     12.07 o 
   1  -3   5      100.73      101.32      3.69 o 
   2  -3   5       20.62       14.94      2.56 o 
   3  -3   5     1280.11     1274.58     43.40 o 
   4  -3   5     3042.39     3056.23    104.31 o 
   5  -3   5       96.38       99.90      4.42 o 
   6  -3   5        2.82        3.74      4.59 o 
   7  -3   5        3.20        1.88      2.98 o 
  -7  -2   5       16.31       16.97      7.39 o 
  -6  -2   5       26.36       30.74      6.25 o 
  -5  -2   5      131.46      115.85      9.40 o 
  -4  -2   5       17.86       26.77      5.06 o 
  -3  -2   5        8.14        7.34      3.88 o 
  -2  -2   5     2686.60     3267.52     95.96 o 
  -1  -2   5     4119.75     4565.62    133.80 o 
   0  -2   5        3.53        4.07      1.33 o 
   1  -2   5      881.03      888.93     27.12 o 
   2  -2   5     1000.75      869.51     27.02 o 
   3  -2   5      330.70      303.39     11.02 o 
   4  -2   5      247.89      237.45     12.43 o 
   5  -2   5     1064.25     1106.31     35.55 o 
   6  -2   5        1.75        3.05      2.56 o 
   7  -2   5       52.08       52.58      4.61 o 
  -7  -1   5      109.96      119.41     12.04 o 
  -6  -1   5       80.57       76.21      8.94 o 
  -5  -1   5        0.82        0.00      4.70 o 
  -4  -1   5     2742.76     2522.23    111.01 o 
  -3  -1   5     3077.20     2909.61     86.12 o 
  -2  -1   5      481.17      531.25     21.28 o 
  -1  -1   5     2681.11     3094.94     90.89 o 
   0  -1   5     1278.49     1426.36     42.37 o 
   1  -1   5      242.64      255.26      8.56 o 
   2  -1   5        3.81        5.74      1.66 o 
   3  -1   5      310.28      277.23     17.42 o 
   4  -1   5     1060.97      960.88     35.42 o 
   5  -1   5      581.28      575.88     19.65 o 
   6  -1   5       39.16       39.88      4.88 o 
   7  -1   5      164.14      193.17      6.88 o 
  -7   0   5       56.89       54.09     10.35 o 
  -6   0   5      139.70      155.90     13.00 o 
  -5   0   5        1.52        0.00      4.79 o 
  -4   0   5       61.55       50.30      4.26 o 
  -3   0   5      593.57      544.34     17.56 o 
  -2   0   5     3536.97     3554.72    106.98 o 
  -1   0   5     5605.17     6632.21    193.99 o 
   0   0   5      199.96      223.77      7.41 o 
   1   0   5       33.39       29.93      2.33 o 
   2   0   5    10938.43    10685.44    540.18 o 
   3   0   5     1384.39     1379.43     36.55 o 
   4   0   5       28.73       28.53      2.10 o 
   5   0   5      703.01      637.63     20.94 o 
   6   0   5       57.24       56.03      4.67 o 
   7   0   5       29.73       33.42      4.55 o 
   8   0   5        8.71       12.23      3.37 o 
  -7   1   5       89.67       99.52     13.73 o 
  -6   1   5      114.17      121.82     12.68 o 
  -5   1   5        2.94        5.52      3.85 o 
  -4   1   5      498.09      442.56     15.48 o 
  -3   1   5     5583.45     5153.89    152.25 o 
  -2   1   5      716.03      581.65     18.45 o 
  -1   1   5      287.71      263.26      8.80 o 
   0   1   5     6835.61     8052.16    235.35 o 
   1   1   5      472.31      478.61     14.79 o 
   2   1   5       74.51       75.41      3.69 o 
   3   1   5     3041.00     3075.52     76.53 o 
   4   1   5      491.98      481.94     13.09 o 
   5   1   5      835.84      814.71     21.50 o 
   6   1   5        0.36        4.94      2.71 o 
   7   1   5       42.05       47.38      4.54 o 
   8   1   5      336.01      418.61     23.85 o 
  -6   2   5       57.33       45.97      8.03 o 
  -5   2   5      104.98       96.98      6.49 o 
  -4   2   5       27.51       26.42      3.82 o 
  -3   2   5      231.68      214.30      8.69 o 
  -2   2   5     5345.72     4887.48    196.94 o 
  -1   2   5      713.28      719.27     22.30 o 
   0   2   5      343.13      337.14     10.75 o 
   1   2   5      370.59      407.10     12.86 o 
   2   2   5     1860.40     1819.40     45.43 o 
   3   2   5     5315.98     5481.25    135.30 o 
   4   2   5       15.13       14.77      1.83 o 
   5   2   5      278.89      281.83      8.38 o 
   6   2   5       50.62       40.46      2.97 o 
   7   2   5      124.62      139.33      7.17 o 
   8   2   5        4.69        5.29      4.93 o 
  -6   3   5        3.93       12.26      4.97 o 
  -5   3   5        6.48        6.49      4.65 o 
  -4   3   5      110.12      100.42      6.27 o 
  -3   3   5     2710.23     2471.16     74.25 o 
  -2   3   5     2307.71     2118.17     63.77 o 
  -1   3   5      234.97      217.58      8.03 o 
   0   3   5        5.41        8.07      1.43 o 
   1   3   5       16.97       20.08      1.36 o 
   2   3   5       22.20       22.72      2.19 o 
   3   3   5     1287.97     1324.96     33.36 o 
   4   3   5     3662.97     3781.97     93.88 o 
   5   3   5       73.74       62.37      3.14 o 
   6   3   5        4.87        7.08      2.58 o 
   7   3   5        0.57        1.46      3.65 o 
   8   3   5      202.36      203.42     12.31 o 
  -6   4   5       19.80       19.75      5.51 o 
  -5   4   5      392.41      363.44     14.71 o 
  -4   4   5       26.11       26.78      4.49 o 
  -3   4   5       21.82       15.61      3.33 o 
  -2   4   5     4561.10     4316.61    128.03 o 
  -1   4   5     4765.09     4607.60    190.58 o 
   0   4   5       12.68       11.94      1.80 o 
   1   4   5       59.19       57.86      2.57 o 
   2   4   5      989.33     1036.09     72.18 o 
   3   4   5     4007.99     4376.54    132.17 o 
   4   4   5      537.14      558.41     18.28 o 
   5   4   5      260.16      248.98      9.38 o 
   6   4   5        1.85        0.00      2.42 o 
   7   4   5        0.15        2.98      2.81 o 
  -5   5   5        0.50        2.46      5.11 o 
  -4   5   5       20.05       14.09      4.04 o 
  -3   5   5     1221.31     1075.42     34.36 o 
  -2   5   5     1659.45     1611.55     53.64 o 
  -1   5   5       86.08       82.47      7.18 o 
   0   5   5      248.21      252.38      7.97 o 
   1   5   5      573.56      521.02     18.07 o 
   2   5   5       40.85       40.88      3.44 o 
   3   5   5      262.75      302.74     11.88 o 
   4   5   5     3422.42     3486.13    106.05 o 
   5   5   5      856.65      838.14     26.94 o 
   6   5   5       93.50       93.23      5.37 o 
   7   5   5        1.29        0.00      5.02 o 
   8   5   5       11.89        6.57      6.20 o 
  -5   6   5      293.96      262.86     12.48 o 
  -4   6   5      580.03      535.58     19.71 o 
  -3   6   5       10.32        0.00      7.21 o 
  -2   6   5      797.35      721.60     34.89 o 
  -1   6   5     4190.62     3950.25    155.85 o 
   0   6   5      372.99      423.48     14.89 o 
   1   6   5       44.40       46.71      2.95 o 
   2   6   5      168.67      168.47      7.84 o 
   3   6   5      545.87      516.74     17.71 o 
   4   6   5      240.31      254.97      9.85 o 
   5   6   5       90.85       86.95      5.14 o 
   6   6   5        0.50        0.64      5.15 o 
   7   6   5       25.07       36.58      7.39 o 
   8   6   5        1.12        0.87      6.52 o 
  -4   7   5      117.25      120.64      7.94 o 
  -3   7   5     1201.63     1090.10     35.51 o 
  -2   7   5      507.63      479.79     17.43 o 
  -1   7   5        8.38        9.73      6.18 o 
   0   7   5      657.96      701.30     19.45 o 
   1   7   5     1297.62     1337.29     57.15 o 
   2   7   5      576.40      566.66     31.86 o 
   3   7   5      126.08      123.85      6.78 o 
   4   7   5      478.00      493.18     21.41 o 
   5   7   5      651.85      689.40     36.08 o 
   6   7   5        9.76        8.44      6.11 o 
   7   7   5        2.57       10.22      6.70 o 
  -4   8   5      680.93      599.91     22.32 o 
  -3   8   5       21.95       32.49      5.45 o 
  -2   8   5      148.16      156.52      8.78 o 
  -1   8   5     1855.74     1728.51     71.38 o 
   0   8   5      782.38      816.37     28.05 o 
   1   8   5       11.46        8.84      3.95 o 
   2   8   5      712.03      715.73     25.12 o 
   3   8   5      526.18      484.46     30.81 o 
   4   8   5       79.27       74.89      9.67 o 
   5   8   5        2.03        2.92      6.57 o 
   6   8   5       20.35       26.32      7.84 o 
   7   8   5      127.27      130.03     12.95 o 
  -3   9   5     1033.22      965.19     32.73 o 
  -2   9   5      353.93      343.67     19.79 o 
  -1   9   5       52.35       48.07      7.75 o 
   0   9   5      178.89      203.12     11.72 o 
   1   9   5      233.06      267.68     15.85 o 
   2   9   5      934.58      933.64     32.19 o 
   3   9   5        1.59        0.00      6.61 o 
   4   9   5      212.95      208.71     16.65 o 
   5   9   5       81.42       84.65     10.40 o 
   6   9   5      292.71      278.81     19.75 o 
  -2  10   5      100.04       98.56     11.13 o 
  -1  10   5      119.39      132.27     11.63 o 
   0  10   5      123.78      134.78     12.98 o 
   1  10   5        9.74       23.48      7.12 o 
   2  10   5       93.42       97.34      7.96 o 
   3  10   5      775.07      772.45     42.51 o 
   4  10   5        9.10        9.12      8.44 o 
   5  10   5       13.91       14.46      7.94 o 
   0  11   5       43.62       53.83      7.78 o 
   1  11   5       31.94       55.87     10.22 o 
   2  11   5        5.91       10.44      9.53 o 
   3  11   5      177.20      155.12     15.92 o 
   4  11   5      100.47      103.12     12.86 o 
  -3  -8   6       14.11        9.35      6.66 o 
  -2  -8   6        4.69        3.47      6.70 o 
  -1  -8   6      476.00      415.87     23.26 o 
   0  -8   6      241.38      227.91     16.56 o 
   1  -8   6       64.51       53.41      9.67 o 
   2  -8   6      412.46      422.62     26.27 o 
  -4  -7   6        3.03        3.56      6.66 o 
  -3  -7   6      143.58      128.99     11.36 o 
  -2  -7   6       53.52       34.89      6.75 o 
  -1  -7   6       63.64       65.95      8.35 o 
   0  -7   6       10.73       11.13      6.75 o 
   1  -7   6      330.00      318.22     20.11 o 
   2  -7   6      693.55      747.32     39.36 o 
   3  -7   6        0.70        2.11      4.21 o 
   4  -7   6       47.81       47.21      6.34 o 
  -5  -6   6        2.44        0.00      5.61 o 
  -4  -6   6      130.45      114.71     10.03 o 
  -3  -6   6      137.14      132.00     10.81 o 
  -2  -6   6       11.16       13.36      5.56 o 
  -1  -6   6     1274.90     1044.93     48.48 o 
   0  -6   6     1763.41     1603.10     73.11 o 
   1  -6   6      333.84      327.48     19.38 o 
   2  -6   6      138.06      145.35      5.34 o 
   3  -6   6      516.44      563.00     14.14 o 
   4  -6   6       39.67       43.58      4.00 o 
   5  -6   6        6.82        6.76      3.59 o 
  -5  -5   6      316.77      360.91     20.66 o 
  -4  -5   6      178.19      197.77     13.09 o 
  -3  -5   6       62.03       58.38      7.07 o 
  -2  -5   6       28.04       33.34      5.84 o 
  -1  -5   6      263.17      251.27     14.60 o 
   0  -5   6      357.12      343.26     18.88 o 
   1  -5   6      719.85      729.17     17.81 o 
   2  -5   6      718.02      680.14     16.60 o 
   3  -5   6       46.34       48.92      3.34 o 
   4  -5   6       36.64       35.19      4.04 o 
   5  -5   6      729.63      755.35     18.49 o 
  -6  -4   6        2.56        9.67      6.93 o 
  -5  -4   6      288.18      332.73     19.52 o 
  -4  -4   6      154.74      151.65     11.58 o 
  -3  -4   6      266.65      301.57     16.97 o 
  -2  -4   6        6.55        5.20      4.20 o 
  -1  -4   6      157.59      141.62      9.85 o 
   1  -4   6     1249.75     1287.37     39.37 o 
   2  -4   6       24.26       22.12      3.24 o 
   3  -4   6      497.46      485.71     17.08 o 
   4  -4   6       74.44       84.87      4.09 o 
   5  -4   6       75.08       72.17      3.98 o 
   6  -4   6      233.91      234.99      7.90 o 
  -6  -3   6       29.23       29.14      7.43 o 
  -5  -3   6      494.67      490.81     25.59 o 
  -4  -3   6       77.16       72.66      7.30 o 
  -3  -3   6       76.27       80.64      7.53 o 
  -2  -3   6        0.75        0.00      3.42 o 
  -1  -3   6      148.14      143.85      9.08 o 
   0  -3   6        8.00       11.00      3.49 o 
   1  -3   6     4581.42     4907.43    144.27 o 
   2  -3   6      558.44      603.00     19.66 o 
   3  -3   6      106.81      101.96      5.91 o 
   4  -3   6       94.85      109.30     13.61 o 
   5  -3   6       78.08       66.31     11.52 o 
   6  -3   6      823.51      840.60     20.25 o 
   7  -3   6        0.80        4.73      3.13 o 
  -6  -2   6       44.18       35.71      6.84 o 
  -5  -2   6      337.89      304.58     17.24 o 
  -4  -2   6      452.08      440.50     22.81 o 
  -3  -2   6       22.51       13.59      4.52 o 
  -2  -2   6       10.76        8.21      3.79 o 
  -1  -2   6      106.86      127.01      7.55 o 
   0  -2   6     3290.81     3724.35    109.41 o 
   1  -2   6     4796.35     5129.15    150.91 o 
   2  -2   6       59.04       57.12      3.99 o 
   3  -2   6        4.25       12.61      9.03 o 
   4  -2   6        9.66        8.50      4.65 o 
   5  -2   6       14.03       10.76      3.34 o 
   6  -2   6       52.99       50.60      7.55 o 
   7  -2   6      479.49      510.90     13.43 o 
  -6  -1   6       82.45       62.26      8.62 o 
  -5  -1   6      494.82      461.94     24.17 o 
  -4  -1   6      344.39      298.65     16.37 o 
  -3  -1   6      325.18      291.04     15.64 o 
  -2  -1   6     3230.33     3601.43    105.83 o 
  -1  -1   6      946.01     1023.06     30.82 o 
   0  -1   6       99.74       98.66      4.13 o 
   1  -1   6     4768.32     5127.42    150.64 o 
   2  -1   6     6045.92     6355.68    186.50 o 
   3  -1   6        1.21        0.97      2.10 o 
   4  -1   6       12.94        9.43      3.60 o 
   5  -1   6       82.58       71.40      5.66 o 
   6  -1   6      476.49      453.24     16.65 o 
   7  -1   6      194.45      213.12     10.25 o 
  -6   0   6      103.90       84.33      9.44 o 
  -5   0   6        4.24        1.14      5.25 o 
  -4   0   6     1036.41      980.39     45.52 o 
  -3   0   6      599.95      489.07     16.07 o 
  -2   0   6       53.50       64.79     14.05 o 
  -1   0   6       38.51       35.22      2.32 o 
   0   0   6     5868.94     7066.13    206.85 o 
   1   0   6     4767.75     5133.84    150.56 o 
   2   0   6       40.74       34.64      2.51 o 
   3   0   6      426.93      425.94     11.68 o 
   4   0   6      484.72      436.63     14.97 o 
   5   0   6      120.31      135.69      6.84 o 
   6   0   6       13.68       11.25      3.35 o 
   7   0   6      407.12      418.20     16.01 o 
   8   0   6      199.12      244.63     15.37 o 
  -6   1   6       69.32       88.21     10.90 o 
  -5   1   6      642.86      675.17     33.84 o 
  -4   1   6      591.30      535.78     18.37 o 
  -3   1   6      443.85      420.96     14.41 o 
  -2   1   6      752.56      785.46     24.52 o 
  -1   1   6     5788.17     6544.91    191.74 o 
   0   1   6       52.20       48.52      2.88 o 
   1   1   6      988.01     1204.13     36.11 o 
   2   1   6     8507.91     8332.44    234.84 o 
   3   1   6     1602.54     1633.32     41.36 o 
   4   1   6       52.82       49.39      2.73 o 
   5   1   6      169.59      159.03      7.02 o 
   6   1   6       83.65       92.80      5.61 o 
   7   1   6      144.33      165.65      8.10 o 
   8   1   6        2.23        3.38      4.65 o 
  -6   2   6      293.15      344.31     23.31 o 
  -5   2   6       42.58       45.44      6.84 o 
  -4   2   6      245.32      216.29     20.64 o 
  -3   2   6      991.06      960.73     30.43 o 
  -2   2   6      174.48      161.58     13.07 o 
  -1   2   6      275.31      238.84     20.52 o 
   0   2   6     8360.67     9882.42    289.08 o 
   1   2   6     4177.14     4696.42    137.58 o 
   2   2   6       38.26       32.08      2.04 o 
   3   2   6     1453.54     1513.16     38.23 o 
   4   2   6      550.58      566.08     16.75 o 
   5   2   6      599.64      599.82     16.15 o 
   6   2   6        4.57        0.61      2.42 o 
   7   2   6       58.59       62.90      6.25 o 
   8   2   6       79.34       97.01      8.44 o 
  -6   3   6      306.84      357.14     31.36 o 
  -5   3   6     1113.52     1046.00     34.17 o 
  -4   3   6      472.45      439.82     23.28 o 
  -3   3   6        0.01        0.00      2.74 o 
  -2   3   6      282.28      258.70      9.85 o 
  -1   3   6     5495.90     5277.73    155.25 o 
   0   3   6     1204.97     1126.63     34.09 o 
   1   3   6      608.49      659.49     17.98 o 
   2   3   6     3818.94     4369.32    164.22 o 
   3   3   6     1989.19     1941.14     48.53 o 
   4   3   6        2.18        3.75      1.70 o 
   5   3   6      353.98      330.49     16.58 o 
   6   3   6      558.19      582.73     24.10 o 
   7   3   6       36.89       34.71      5.11 o 
   8   3   6        1.49        1.37      4.56 o 
  -6   4   6      183.66      192.47     12.13 o 
  -5   4   6        0.66        0.00      6.36 o 
  -4   4   6      117.81      115.99      7.17 o 
  -3   4   6      457.28      420.07     15.30 o 
  -2   4   6      342.37      306.36     11.53 o 
  -1   4   6       11.51       13.10      2.36 o 
   0   4   6     7526.02     7054.78    283.06 o 
   1   4   6     5911.21     6280.48    155.04 o 
   2   4   6       40.56       40.84      3.31 o 
   3   4   6      337.39      341.76     12.08 o 
   4   4   6      450.28      477.35     23.49 o 
   5   4   6     1064.21     1021.41     68.21 o 
   6   4   6       45.25       48.62      3.94 o 
   7   4   6      123.99      123.33      8.83 o 
   8   4   6        3.69        6.48      4.61 o 
  -5   5   6      649.97      617.40     22.37 o 
  -4   5   6      248.15      244.26     11.34 o 
  -3   5   6        0.02        0.97      3.37 o 
  -2   5   6       23.88       24.41      5.97 o 
  -1   5   6       30.83       35.97      3.49 o 
   0   5   6     1844.11     1876.84     56.35 o 
   1   5   6      305.58      308.64     11.86 o 
   2   5   6     1430.58     1439.88     63.76 o 
   3   5   6      114.13      119.66      5.97 o 
   4   5   6      102.61       93.89      5.38 o 
   5   5   6       57.53       51.14      4.02 o 
   6   5   6      875.38      909.27     29.45 o 
   7   5   6       41.66       62.46      4.80 o 
  -5   6   6       49.45       49.03      7.30 o 
  -4   6   6      358.81      339.46     14.27 o 
  -3   6   6      146.90      115.78     11.13 o 
  -2   6   6      100.26      109.54     17.99 o 
  -1   6   6       15.45       20.37      6.07 o 
   0   6   6     1218.57     1242.84     41.21 o 
   1   6   6     6643.75     6333.50    192.73 o 
   2   6   6       80.56       79.65      5.34 o 
   3   6   6      158.38      169.85      7.81 o 
   4   6   6        5.33       10.91      7.21 o 
   5   6   6        5.59       10.48      3.00 o 
   6   6   6      200.66      190.11     10.38 o 
   7   6   6       80.15       89.08      9.58 o 
   8   6   6        9.68       12.50      6.57 o 
  -4   7   6      665.86      706.29     29.40 o 
  -3   7   6       13.44        7.68      4.45 o 
  -2   7   6        3.62        8.01      3.90 o 
  -1   7   6     1343.25     1284.59     40.18 o 
   0   7   6      286.42      287.63     15.64 o 
   1   7   6        1.37        0.00      3.22 o 
   2   7   6     1375.35     1341.47     43.51 o 
   3   7   6        3.11        6.20      3.27 o 
   4   7   6      155.04      151.15     13.50 o 
   5   7   6       35.91       43.05      6.07 o 
   6   7   6      243.72      252.77     17.10 o 
   7   7   6      357.90      384.04     23.22 o 
  -4   8   6      151.44      139.55     14.96 o 
  -3   8   6      141.77      141.58     10.19 o 
  -2   8   6      395.81      336.09     13.90 o 
  -1   8   6        5.44        2.51      5.47 o 
   0   8   6      250.78      265.87     11.93 o 
   1   8   6     3022.78     3242.82    121.82 o 
   2   8   6     1829.98     1860.26     59.66 o 
   3   8   6       58.28       64.48      7.62 o 
   4   8   6       11.42       11.65      3.69 o 
   5   8   6       51.17       48.30      9.03 o 
   6   8   6        5.06        5.75      6.48 o 
   7   8   6        1.11        7.75      7.39 o 
  -3   9   6       98.29       94.37     11.13 o 
  -2   9   6        3.19        8.21      6.66 o 
  -1   9   6      988.33     1008.53     45.47 o 
   0   9   6      327.84      331.86     14.29 o 
   1   9   6      241.40      257.25     12.16 o 
   2   9   6      613.86      689.37     25.09 o 
   3   9   6      283.14      295.49     30.81 o 
   4   9   6       76.64       66.82      9.85 o 
   5   9   6        0.36        0.00      7.02 o 
   6   9   6       30.46       29.28      9.12 o 
  -2  10   6       16.83       16.88      7.57 o 
  -1  10   6       91.30      108.37     10.76 o 
   0  10   6      103.70      117.34     13.55 o 
   1  10   6      482.32      510.53     44.93 o 
   2  10   6      299.08      300.51     14.66 o 
   3  10   6        0.56        0.00      8.48 o 
   4  10   6        0.65        6.89      8.44 o 
   5  10   6      131.27      115.90     13.45 o 
   0  11   6      846.95      887.75     41.46 o 
   1  11   6       50.73       49.40      8.05 o 
   2  11   6      119.98      139.02     14.64 o 
   3  11   6      465.68      499.16     31.43 o 
   4  11   6       20.05       14.96      9.99 o 
  -2  -8   7      258.77      228.73     16.05 o 
  -1  -8   7       36.14       37.26      8.16 o 
   0  -8   7        8.64        9.12      7.71 o 
   1  -8   7       26.50       15.05      8.30 o 
  -3  -7   7      137.35      136.42     12.00 o 
  -2  -7   7       55.42       47.75      7.71 o 
  -1  -7   7      422.96      359.77     20.89 o 
   0  -7   7        2.38       12.54      6.57 o 
   1  -7   7        2.98       15.46      7.02 o 
   2  -7   7        2.79        0.96      8.30 o 
   3  -7   7      124.42      119.64     14.00 o 
  -4  -6   7        0.89        0.00      6.25 o 
  -3  -6   7       98.72       91.17      8.85 o 
  -2  -6   7      411.81      355.67     19.70 o 
  -1  -6   7      406.21      343.22     18.97 o 
   0  -6   7      137.81      152.61     12.68 o 
   1  -6   7      811.06      725.93     36.49 o 
   2  -6   7      549.22      491.17     27.50 o 
   3  -6   7       93.13      102.54      4.90 o 
   4  -6   7      148.65      165.37      8.04 o 
  -5  -5   7       25.17       28.64      7.75 o 
  -4  -5   7      721.34      727.11     35.67 o 
  -3  -5   7      444.22      422.71     22.35 o 
  -2  -5   7       65.10       65.68      7.02 o 
  -1  -5   7      760.38      706.04     33.98 o 
   0  -5   7      726.00      707.41     34.48 o 
   1  -5   7        2.92        0.00      5.11 o 
   2  -5   7       38.71       53.28      6.81 o 
   3  -5   7      691.72      709.43     17.03 o 
   4  -5   7      532.21      523.48     13.44 o 
   5  -5   7       35.74       35.33      4.59 o 
  -5  -4   7        2.62       11.13      6.61 o 
  -4  -4   7        0.03        2.51      5.11 o 
  -3  -4   7      233.58      238.77     14.32 o 
  -2  -4   7     1030.99     1005.52     46.29 o 
  -1  -4   7      913.73      919.73     42.74 o 
   0  -4   7      147.57      138.15      9.81 o 
   1  -4   7        5.21        6.46      2.62 o 
   2  -4   7     2058.50     2045.88     62.02 o 
   3  -4   7      237.11      225.13      9.94 o 
   4  -4   7       28.62       34.12      9.21 o 
   5  -4   7      765.18      770.12     18.72 o 
   6  -4   7      241.49      234.65      7.98 o 
  -6  -3   7       45.65       44.97      8.12 o 
  -5  -3   7        0.41        0.00      5.70 o 
  -4  -3   7      259.74      254.73     15.83 o 
  -3  -3   7     1425.08     1511.74     68.19 o 
  -2  -3   7      172.12      156.12     10.81 o 
  -1  -3   7      104.52      106.41      8.57 o 
   0  -3   7      805.08      843.57    106.64 o 
   1  -3   7       86.87       80.93      4.60 o 
   2  -3   7       30.38       34.55      3.39 o 
   3  -3   7     1851.44     1940.90     59.32 o 
   4  -3   7      643.18      633.54     21.77 o 
   5  -3   7       26.61       33.12      7.18 o 
   6  -3   7      117.21      117.99      8.07 o 
  -6  -2   7        1.64        3.19      6.57 o 
  -5  -2   7       13.35        9.67      5.70 o 
  -4  -2   7        7.57        0.00      4.93 o 
  -3  -2   7     1224.72     1294.37     58.97 o 
  -2  -2   7     2685.13     2752.11    120.68 o 
  -1  -2   7     1622.55     1697.01     75.21 o 
   0  -2   7       46.48       44.64      4.06 o 
   1  -2   7      428.83      440.38     14.52 o 
   2  -2   7     2167.91     2268.99     68.01 o 
   3  -2   7     1546.63     1514.33     46.55 o 
   4  -2   7       90.08       91.68      7.39 o 
   5  -2   7      198.97      193.32     14.34 o 
   6  -2   7      194.91      193.35     14.53 o 
   7  -2   7        0.97        0.00      2.97 o 
  -6  -1   7       40.14       35.53      7.62 o 
  -5  -1   7       32.31       30.19      6.48 o 
  -4  -1   7        5.37       10.63      5.02 o 
  -3  -1   7     1107.38     1129.44     51.72 o 
  -2  -1   7      377.47      394.16     20.11 o 
  -1  -1   7      937.03     1086.15     32.87 o 
   0  -1   7       46.77       44.92     10.65 o 
   1  -1   7      232.72      240.16      8.48 o 
   2  -1   7       23.70       25.95      4.47 o 
   3  -1   7     3156.13     3205.31    137.31 o 
   4  -1   7     3158.65     3230.22     96.84 o 
   5  -1   7       75.22       78.55      9.90 o 
   6  -1   7       26.42       22.27      4.15 o 
   7  -1   7       78.32       86.44      7.46 o 
  -6   0   7        0.26        1.51      6.66 o 
  -5   0   7      104.35       92.91      9.03 o 
  -4   0   7       24.06       23.95      5.61 o 
  -3   0   7      154.92      148.19     10.08 o 
  -2   0   7     2937.69     3085.53     91.23 o 
  -1   0   7     2013.22     2210.88     65.63 o 
   0   0   7      161.30      173.57      6.47 o 
   1   0   7       23.09       31.01      2.38 o 
   2   0   7      116.35      118.35      5.30 o 
   3   0   7     2252.47     2194.63     65.83 o 
   4   0   7        8.47       11.09      2.72 o 
   5   0   7      698.85      681.11     25.84 o 
   6   0   7        4.49        2.65      3.12 o 
   7   0   7       16.69       13.09      3.98 o 
  -6   1   7       36.06       30.92      8.67 o 
  -5   1   7        0.44        0.00      5.52 o 
  -4   1   7      431.08      382.49     20.66 o 
  -3   1   7      533.36      511.49     17.10 o 
  -2   1   7     1295.28     1238.15     37.70 o 
  -1   1   7     2106.70     2516.67     74.72 o 
   0   1   7      339.60      510.92     16.16 o 
   1   1   7     1160.76     1263.09     38.00 o 
   2   1   7        2.84        4.62      1.74 o 
   3   1   7      606.79      560.77     15.09 o 
   4   1   7     4718.18     4581.12    135.63 o 
   5   1   7      419.86      422.26     14.74 o 
   6   1   7       51.75       45.11      4.21 o 
   7   1   7        0.40        3.38      4.33 o 
   8   1   7        7.75        3.47      5.11 o 
  -6   2   7      154.01      156.99     14.55 o 
  -5   2   7      664.34      583.63     30.97 o 
  -4   2   7      239.07      239.80     10.35 o 
  -3   2   7        6.08        4.82      2.81 o 
  -2   2   7     1804.47     1775.86     53.56 o 
  -1   2   7     4655.30     4583.55    134.82 o 
   0   2   7     1052.34     1200.77     36.33 o 
   1   2   7       69.93       83.94      4.01 o 
   2   2   7     5890.27     6282.00    154.78 o 
   3   2   7      809.31      785.53     20.60 o 
   4   2   7       85.00       86.79      4.42 o 
   5   2   7      864.00      848.81     26.57 o 
   6   2   7       32.75       31.47      4.33 o 
   7   2   7      155.03      154.57     10.08 o 
   8   2   7        1.06        0.50      4.79 o 
  -6   3   7      121.88      134.60     15.46 o 
  -5   3   7        1.02        4.13      5.04 o 
  -4   3   7      292.73      280.85     12.08 o 
  -3   3   7     3772.60     3718.41    111.04 o 
  -2   3   7      745.15      738.25     47.23 o 
  -1   3   7      574.26      562.94     18.24 o 
   0   3   7     1738.98     1753.12     52.48 o 
   1   3   7     1402.83     1766.61     52.72 o 
   2   3   7       16.96       14.11      1.66 o 
   3   3   7      236.61      238.59      7.14 o 
   4   3   7     3810.68     3774.53    114.86 o 
   5   3   7     1976.72     1998.45     61.80 o 
   6   3   7        5.01        5.47      3.69 o 
   7   3   7        3.98        6.39      4.20 o 
   8   3   7       21.44       25.13      5.56 o 
  -5   4   7        0.06        0.00      5.97 o 
  -4   4   7      311.14      289.53     12.30 o 
  -3   4   7        0.11        0.00      3.30 o 
  -2   4   7      763.93      720.09     32.47 o 
  -1   4   7     3315.11     3156.76     93.95 o 
   0   4   7     1839.81     1796.39     54.01 o 
   1   4   7      110.39      119.95      4.53 o 
   2   4   7     3484.01     3763.52    157.42 o 
   3   4   7     3039.54     3125.05     95.15 o 
   4   4   7      162.00      158.99      6.96 o 
   5   4   7      440.35      437.84     19.61 o 
   6   4   7      511.92      505.47     23.42 o 
   7   4   7        4.74       11.27      4.33 o 
   8   4   7       16.97       21.30      5.20 o 
  -5   5   7       12.60       16.48      6.11 o 
  -4   5   7      114.09      105.43     11.17 o 
  -3   5   7     2711.06     2685.60     81.36 o 
  -2   5   7     1040.80     1038.33     32.91 o 
  -1   5   7       46.78       43.32      4.17 o 
   0   5   7     1887.66     1866.98     56.19 o 
   1   5   7        3.26        3.63      2.85 o 
   2   5   7      307.34      294.46     11.38 o 
   3   5   7      152.09      152.77      7.17 o 
   4   5   7     1237.24     1305.64     41.24 o 
   5   5   7      506.50      495.20     17.12 o 
   6   5   7        7.48        7.37      3.05 o 
   7   5   7        1.74        1.10      3.43 o 
  -4   6   7       47.20       43.06      5.61 o 
  -3   6   7       26.99       25.86      4.76 o 
  -2   6   7     1031.45      999.62     32.19 o 
  -1   6   7      868.91      853.34     27.50 o 
   1   6   7        5.32        7.65      4.13 o 
   2   6   7      654.31      653.40     22.47 o 
   3   6   7     4268.68     4135.75    227.39 o 
   4   6   7       23.95       25.86      3.59 o 
   5   6   7      175.10      175.69      8.05 o 
   6   6   7      385.91      401.75     14.82 o 
   7   6   7        0.08        0.00      3.27 o 
  -4   7   7        0.64        0.00      4.51 o 
  -3   7   7      718.93      682.59     23.81 o 
  -2   7   7     1605.44     1617.68     50.45 o 
  -1   7   7        1.95        3.01      4.61 o 
   1   7   7      440.68      432.59     17.86 o 
   2   7   7      168.06      145.14     12.22 o 
   3   7   7        6.67        8.01      3.56 o 
   4   7   7     1290.39     1287.24     41.49 o 
   5   7   7       86.37       88.05      6.04 o 
   6   7   7        0.79        0.00      3.30 o 
   7   7   7        2.22        0.00      6.66 o 
  -3   8   7       16.51       18.88      6.80 o 
  -2   8   7      434.02      396.85     21.16 o 
  -1   8   7      698.50      757.54     35.12 o 
   0   8   7       36.03       25.31      6.66 o 
   1   8   7        3.93        8.30      4.43 o 
   2   8   7       18.05       16.55      4.82 o 
   3   8   7     1210.45     1201.69     67.59 o 
   4   8   7      640.57      613.60     21.97 o 
   5   8   7       72.49       81.65      8.07 o 
   6   8   7       37.12       41.51      9.08 o 
   7   8   7       62.57       59.16      9.99 o 
  -2   9   7      626.12      636.40     31.06 o 
  -1   9   7      152.67      149.05     12.09 o 
   0   9   7      120.80      139.06     11.68 o 
   1   9   7      527.21      582.46     21.76 o 
   2   9   7       12.26       20.76      5.41 o 
   3   9   7       13.51       19.07      4.87 o 
   4   9   7      421.22      437.52     39.20 o 
   5   9   7      274.11      272.11     19.98 o 
   6   9   7      102.20       92.22     12.13 o 
  -1  10   7      652.80      748.69     36.17 o 
   0  10   7       25.21       34.53      7.94 o 
   1  10   7       56.31       80.84      7.31 o 
   2  10   7       31.97       39.60     11.38 o 
   3  10   7      382.44      351.98     38.20 o 
   4  10   7      382.12      403.19     26.59 o 
   5  10   7        0.55        0.00      7.75 o 
   0  11   7       31.41       31.52      8.03 o 
   1  11   7       85.82       71.18      7.78 o 
   2  11   7      482.74      520.68     35.30 o 
   3  11   7      202.21      212.31     19.25 o 
   4  11   7      105.48      115.62     14.23 o 
  -2  -7   8        0.67        1.41      6.61 o 
  -1  -7   8       49.21       46.39      8.48 o 
   0  -7   8      256.11      220.34     16.19 o 
   1  -7   8      498.36      471.11     27.23 o 
   2  -7   8      139.30      146.96     14.82 o 
  -3  -6   8       43.30       49.08      7.98 o 
  -2  -6   8       32.64       31.84      6.98 o 
  -1  -6   8        4.58       14.78      6.29 o 
   0  -6   8      328.28      307.18     19.16 o 
   1  -6   8      316.62      292.86     19.02 o 
   2  -6   8      227.15      224.17     16.51 o 
   3  -6   8       42.82       53.00     11.08 o 
   4  -6   8        0.15        0.00      3.22 o 
  -4  -5   8       32.66       21.98      6.98 o 
  -3  -5   8       50.94       43.24      7.39 o 
  -2  -5   8      337.09      328.12     18.70 o 
  -1  -5   8      133.79      125.93     10.63 o 
   0  -5   8        1.39        0.09      5.61 o 
   1  -5   8     1030.39      997.86     48.03 o 
   2  -5   8      722.51      758.13     38.86 o 
   3  -5   8       25.17       20.62      2.99 o 
   4  -5   8        0.03        0.74      2.83 o 
   5  -5   8        2.86        0.00      4.25 o 
  -5  -4   8        9.72        5.34      6.80 o 
  -4  -4   8       71.50       81.46      8.71 o 
  -3  -4   8      118.69      118.86     10.58 o 
  -2  -4   8        0.92        1.82      4.56 o 
  -1  -4   8      542.31      525.24     26.23 o 
   0  -4   8      507.83      455.42     23.58 o 
   1  -4   8     1019.48      973.36     46.34 o 
   2  -4   8      357.08      360.97     13.41 o 
   3  -4   8       17.48       28.46      6.29 o 
   4  -4   8      428.26      417.53     17.38 o 
   5  -4   8        4.64        5.55      3.00 o 
  -5  -3   8      147.08      169.94     13.09 o 
  -4  -3   8       77.78       76.12      8.76 o 
  -3  -3   8      349.89      355.76     19.66 o 
  -2  -3   8      584.64      577.01     28.42 o 
  -1  -3   8      974.27      958.63     44.38 o 
   0  -3   8       44.14       50.13      6.02 o 
   1  -3   8      633.41      691.59     22.17 o 
   2  -3   8     2226.81     2371.29     71.48 o 
   3  -3   8      315.15      334.64     12.88 o 
   4  -3   8        9.87       13.57      3.87 o 
   5  -3   8      747.84      766.26     26.39 o 
   6  -3   8       97.41      117.22     15.05 o 
  -5  -2   8        4.14        5.15      6.34 o 
  -4  -2   8      122.34      116.35      9.85 o 
  -3  -2   8      579.26      584.08     29.05 o 
  -2  -2   8       15.00       17.15      5.11 o 
  -1  -2   8      458.07      434.07     21.66 o 
   0  -2   8     5410.82     5388.33    516.67 o 
   1  -2   8     1370.08     1470.68     44.53 o 
   2  -2   8       17.11       16.97      2.86 o 
   3  -2   8     1037.75      991.34     31.55 o 
   4  -2   8      133.85      113.91      6.67 o 
   5  -2   8      189.04      178.52     22.42 o 
   6  -2   8       17.70       11.22      4.18 o 
  -5  -1   8      407.27      364.01     21.12 o 
  -4  -1   8      253.69      226.96     14.78 o 
  -3  -1   8       48.37       41.46      6.34 o 
  -2  -1   8      185.25      174.82     11.17 o 
  -1  -1   8      802.51      934.27     28.68 o 
   0  -1   8      125.75      131.69      5.59 o 
   1  -1   8      990.75     1050.35     32.09 o 
   2  -1   8     1818.85     1917.07     57.82 o 
   3  -1   8     1131.65     1013.46     68.85 o 
   4  -1   8       37.25       37.24      5.29 o 
   5  -1   8      513.53      493.03     17.64 o 
   6  -1   8      718.41      740.84     25.40 o 
   7  -1   8        3.47       10.50      4.27 o 
  -5   0   8       74.94       68.14      7.98 o 
  -4   0   8       70.98       50.95      6.75 o 
  -3   0   8      120.64      114.85      9.53 o 
  -2   0   8       59.44       58.86      3.89 o 
  -1   0   8      213.23      235.09      8.94 o 
   0   0   8     4318.20     4751.40    139.83 o 
   1   0   8     3862.27     3843.89    113.17 o 
   2   0   8       17.00       14.78      2.43 o 
   3   0   8      998.87      966.48     32.66 o 
   4   0   8       95.40      100.46      5.56 o 
   5   0   8      180.55      149.41      7.49 o 
   6   0   8        5.71        7.41      4.04 o 
   7   0   8      142.71      140.16     10.08 o 
  -5   1   8      263.90      253.41     16.51 o 
  -4   1   8      442.63      431.20     23.03 o 
  -3   1   8       17.28       16.78      3.15 o 
  -2   1   8       16.07       20.46      4.04 o 
  -1   1   8      215.76      224.43     13.41 o 
   0   1   8      831.24      931.32     33.96 o 
   1   1   8     2852.40     3151.10     93.20 o 
   2   1   8      683.39      626.57     19.93 o 
   3   1   8      160.56      145.24      6.55 o 
   4   1   8        1.23        2.99      2.99 o 
   5   1   8       65.45       60.77      8.76 o 
   6   1   8     1353.76     1262.17     52.95 o 
   7   1   8       66.09       88.26      7.53 o 
  -5   2   8       56.55       50.17      8.85 o 
  -4   2   8      765.13      772.51     33.32 o 
  -3   2   8       23.34       24.89      3.76 o 
  -2   2   8       19.51       18.16      2.93 o 
  -1   2   8        7.54       10.15      2.62 o 
   0   2   8     2125.36     2420.67     72.08 o 
   1   2   8     5799.37     5907.81    173.42 o 
   2   2   8      786.38      759.90     38.88 o 
   3   2   8      300.51      289.84      8.67 o 
   4   2   8        1.91        0.00      1.98 o 
   5   2   8      125.25      121.82      8.12 o 
   6   2   8       11.50       14.50      4.20 o 
   7   2   8      369.10      344.36     17.15 o 
   8   2   8       30.02       36.17      6.39 o 
  -5   3   8       42.19       77.95     10.81 o 
  -4   3   8      579.83      582.59     28.42 o 
  -3   3   8       34.83       31.68      4.13 o 
  -2   3   8      292.16      293.80     14.80 o 
  -1   3   8      525.25      507.76     16.81 o 
   0   3   8      453.79      523.40     17.03 o 
   1   3   8     1124.37     1289.14     39.02 o 
   2   3   8     2811.55     2769.34     69.21 o 
   3   3   8       33.56       34.65      3.13 o 
   4   3   8       39.96       35.96      3.44 o 
   5   3   8        6.49        5.61      3.38 o 
   6   3   8      596.39      553.93     25.09 o 
   7   3   8      509.83      527.75     24.54 o 
   8   3   8        7.64        4.61      4.65 o 
  -5   4   8       14.81       23.17      5.85 o 
  -4   4   8      504.26      545.71     20.06 o 
  -3   4   8        8.38       11.17      3.90 o 
  -2   4   8       71.90       80.08      5.35 o 
  -1   4   8        0.43        0.00      2.30 o 
   0   4   8     1012.25      995.62     30.83 o 
   1   4   8     2971.18     3164.15    128.48 o 
   2   4   8     1975.01     2089.98     64.71 o 
   3   4   8      455.26      460.08     16.14 o 
   4   4   8      956.48     1012.76     32.46 o 
   5   4   8       62.88       68.48      6.02 o 
   6   4   8       20.12       16.65      4.38 o 
   7   4   8      146.08      134.82      9.58 o 
   8   4   8      216.63      227.18     13.55 o 
  -5   5   8       82.57      104.44     10.42 o 
  -4   5   8      412.92      469.14     24.36 o 
  -3   5   8       45.15       39.59      6.98 o 
  -2   5   8        4.35        3.88      4.74 o 
  -1   5   8     6690.46     6843.50    201.61 o 
   0   5   8      316.35      301.66     16.01 o 
   1   5   8      170.65      183.17     11.45 o 
   2   5   8     2993.55     3148.23     96.39 o 
   3   5   8      411.52      361.68     29.35 o 
   4   5   8       23.59       20.79      3.24 o 
   5   5   8       12.99       14.74      3.24 o 
   6   5   8      498.69      497.24     30.97 o 
   7   5   8      182.54      200.59     12.04 o 
   8   5   8        1.75        0.27      4.88 o 
  -4   6   8      108.89      107.27      7.75 o 
  -3   6   8      462.36      444.05     16.71 o 
  -2   6   8       47.00       52.38      5.09 o 
  -1   6   8        0.07        1.96      4.93 o 
   0   6   8     1119.89     1193.48     51.72 o 
   1   6   8     3680.37     3772.41    116.31 o 
   2   6   8      690.95      672.46     23.16 o 
   3   6   8       62.51       67.43      5.26 o 
   4   6   8       23.63       17.37      3.59 o 
   5   6   8     1365.48     1325.08     42.50 o 
   6   6   8       90.22       90.37      6.01 o 
   7   6   8       49.00       52.60      7.00 o 
  -4   7   8       99.88      105.25     13.25 o 
  -3   7   8       44.26       47.54      7.41 o 
  -2   7   8      109.99      116.08     10.03 o 
  -1   7   8      845.41      822.26     37.72 o 
   0   7   8     1676.76     1821.03     77.13 o 
   1   7   8      179.37      187.59     10.63 o 
   2   7   8     1187.65     1180.90     64.74 o 
   3   7   8     1468.88     1560.00     50.04 o 
   4   7   8       66.46       57.28      5.28 o 
   5   7   8        1.59        0.00      3.27 o 
   6   7   8      294.88      286.61     25.61 o 
   7   7   8       82.10       74.03     10.72 o 
  -3   8   8       73.59       98.43     10.44 o 
  -2   8   8       87.33      107.05     10.40 o 
  -1   8   8        0.35        0.91      5.79 o 
   0   8   8      438.89      509.92     25.54 o 
   1   8   8     1482.02     1633.63     52.72 o 
   2   8   8        9.07       11.31      4.57 o 
   3   8   8       62.22       63.44      6.01 o 
   4   8   8       94.57       98.76      7.03 o 
   5   8   8      262.11      219.94     19.04 o 
   6   8   8       67.83       72.84     10.67 o 
   7   8   8       63.20       87.21     11.54 o 
  -2   9   8       13.70       25.09      7.53 o 
  -1   9   8       16.81        5.38      6.02 o 
   0   9   8      967.37      998.22     45.47 o 
   1   9   8      124.04      132.75      8.75 o 
   2   9   8      220.18      222.32     11.57 o 
   3   9   8      185.20      164.46     27.69 o 
   4   9   8        0.02        4.32      4.39 o 
   5   9   8        0.05        2.14      8.03 o 
   6   9   8      129.93      130.17     13.36 o 
  -1  10   8        3.23        0.00      6.98 o 
   0  10   8       79.28       85.15     10.22 o 
   1  10   8     1192.78     1328.15     54.62 o 
   2  10   8      114.51      129.53      9.37 o 
   3  10   8       19.62       17.48      6.18 o 
   4  10   8        2.10        0.00      4.69 o 
   5  10   8        1.45        5.61      8.99 o 
   1  11   8      174.00      179.37     11.34 o 
   2  11   8       87.85      105.15      9.21 o 
   3  11   8        4.88        0.00      5.43 o 
   4  11   8        0.19        1.41      9.58 o 
   0  -7   9      190.99      165.20     14.64 o 
   1  -7   9        0.20        7.25      7.53 o 
  -2  -6   9      402.47      374.23     21.44 o 
  -1  -6   9      163.07      152.79     12.82 o 
   0  -6   9        5.24        3.79      6.48 o 
   1  -6   9      211.58      176.78     14.91 o 
   2  -6   9       62.26       84.56     11.72 o 
   3  -6   9       89.93       89.81     12.91 o 
  -3  -5   9      136.42      119.27     10.90 o 
  -2  -5   9       67.78       61.89      8.57 o 
  -1  -5   9       69.47       55.74      7.84 o 
   0  -5   9       16.24       21.25      6.61 o 
   1  -5   9        0.07        0.00      6.34 o 
   2  -5   9        2.11        0.00      6.89 o 
   3  -5   9      350.07      458.20     28.28 o 
   4  -5   9      484.99      526.70     16.60 o 
  -4  -4   9        2.78        1.55      6.61 o 
  -3  -4   9      210.00      185.22     13.41 o 
  -2  -4   9      250.38      231.93     14.82 o 
  -1  -4   9      652.35      615.10     30.65 o 
   0  -4   9       15.66       14.50      5.93 o 
   1  -4   9        9.61        8.53      6.02 o 
   2  -4   9       21.17       24.04      7.34 o 
   3  -4   9      425.26      444.75     21.64 o 
   4  -4   9      293.90      306.00     13.07 o 
   5  -4   9       26.56       31.24     10.63 o 
  -4  -3   9       12.42       10.17      6.43 o 
  -3  -3   9      173.27      153.75     12.18 o 
  -2  -3   9        6.52       15.55      5.29 o 
  -1  -3   9     1404.04     1421.39     64.54 o 
   0  -3   9       58.19       67.59      7.25 o 
   1  -3   9       24.86       21.66      6.29 o 
   2  -3   9        5.96        3.81      5.34 o 
   3  -3   9      312.53      322.40     17.13 o 
   4  -3   9     1185.49     1318.12     58.29 o 
   5  -3   9      236.55      206.83     22.62 o 
   6  -3   9       13.91        7.89      4.39 o 
  -5  -2   9        6.25       12.77      6.29 o 
  -4  -2   9        6.66        9.03      6.29 o 
  -3  -2   9       55.81       45.79      6.80 o 
  -2  -2   9      178.63      181.53     12.18 o 
  -1  -2   9     1433.70     1391.65     62.94 o 
   0  -2   9        0.60        0.00      3.74 o 
   1  -2   9      180.58      177.19      7.60 o 
   2  -2   9      954.88      971.74     30.68 o 
   3  -2   9      397.89      404.44     33.18 o 
   4  -2   9       52.74       54.76      4.94 o 
   5  -2   9      781.31      775.43     35.28 o 
   6  -2   9        5.20        2.09      4.14 o 
  -5  -1   9        0.43        0.00      5.56 o 
  -4  -1   9      368.67      374.73     20.84 o 
  -3  -1   9      538.75      563.56     28.69 o 
  -2  -1   9      341.22      374.14     20.07 o 
  -1  -1   9      769.71      813.23     38.22 o 
   0  -1   9      268.26      251.23     29.35 o 
   1  -1   9      129.80      131.33      5.98 o 
   2  -1   9       21.01       22.47      3.02 o 
   3  -1   9      448.84      431.40     15.25 o 
   4  -1   9      954.06      902.41     29.44 o 
   5  -1   9      673.57      653.59     22.60 o 
   6  -1   9       61.50       65.50      6.68 o 
   7  -1   9       91.18       86.35      6.67 o 
  -5   0   9       18.36       14.32      6.84 o 
  -4   0   9       47.44       45.43      7.57 o 
  -3   0   9      202.78      173.32     12.36 o 
  -2   0   9      572.68      659.16     32.06 o 
  -1   0   9     1382.79     1458.45     93.39 o 
   0   0   9      345.08      358.78     12.18 o 
   1   0   9      114.68      108.95     10.51 o 
   2   0   9     5455.17     5687.57    167.71 o 
   3   0   9      904.38      882.75     28.15 o 
   4   0   9        1.63        2.34      2.56 o 
   5   0   9      697.17      624.14     21.32 o 
   6   0   9      290.58      284.23     22.21 o 
   7   0   9       20.03       14.73      4.83 o 
  -5   1   9       24.49       24.36      7.30 o 
  -4   1   9       62.84       51.54      7.48 o 
  -3   1   9     1714.49     1598.59     72.34 o 
  -2   1   9      782.19      807.04     33.07 o 
  -1   1   9      241.05      256.34      9.53 o 
   0   1   9     1180.16     1356.67     57.88 o 
   1   1   9      291.91      287.45     10.16 o 
   2   1   9      107.35      104.07      5.33 o 
   3   1   9      972.41      972.99     30.54 o 
   4   1   9     2110.80     2043.89     61.92 o 
   5   1   9      281.71      249.26     13.00 o 
   6   1   9        1.93        5.52      3.69 o 
   7   1   9        4.08        6.02      4.15 o 
  -5   2   9      181.68      181.66     15.05 o 
  -4   2   9        1.83        5.79      5.88 o 
  -3   2   9      159.00      134.96     10.63 o 
  -2   2   9     1505.68     1445.98     44.29 o 
  -1   2   9      898.30      889.30     27.89 o 
   0   2   9      454.69      478.31     17.33 o 
   1   2   9      245.33      248.42      9.05 o 
   2   2   9      585.99      543.10     17.68 o 
   3   2   9     3226.82     3053.53     90.83 o 
   4   2   9       11.21        9.90      3.38 o 
   5   2   9      462.38      442.23     20.57 o 
   6   2   9      491.72      427.46     20.30 o 
   7   2   9       36.72       44.47      5.93 o 
  -5   3   9       20.89       30.79      8.80 o 
  -4   3   9       18.16       20.47      4.81 o 
  -3   3   9       78.68       90.13     11.11 o 
  -2   3   9     1537.62     1407.02     63.67 o 
  -1   3   9       88.11       83.97      5.17 o 
   0   3   9      234.08      238.29      9.02 o 
   1   3   9      115.90      136.45      5.98 o 
   2   3   9       18.26       22.67      3.88 o 
   3   3   9      495.52      518.08     17.61 o 
   4   3   9     1674.60     1555.42     48.75 o 
   5   3   9      103.75       86.25      6.57 o 
   6   3   9        7.85        8.89      4.06 o 
   7   3   9       40.57       39.68      5.79 o 
  -5   4   9        1.97        1.09      5.18 o 
  -4   4   9       16.06       19.22      5.05 o 
  -3   4   9        1.21        0.00      3.62 o 
  -2   4   9     1842.33     1839.74     75.64 o 
  -1   4   9      334.31      318.02     18.08 o 
   0   4   9      174.83      168.21      7.41 o 
   1   4   9       39.58       48.16      5.66 o 
   2   4   9       48.75       48.80      5.34 o 
   3   4   9     1575.58     1532.04     48.03 o 
   4   4   9      853.13      834.41     27.44 o 
   5   4   9      272.13      275.63     10.89 o 
   6   4   9       10.33        8.44      3.88 o 
   7   4   9        0.86        2.42      4.33 o 
  -4   5   9       38.84       38.87      5.97 o 
  -3   5   9       46.18       54.17      6.93 o 
  -2   5   9     1076.50     1117.54     35.66 o 
  -1   5   9        3.72        5.07      2.97 o 
   0   5   9      198.12      171.04     11.72 o 
   1   5   9      964.38      975.64     42.55 o 
   2   5   9        8.18        9.48      3.26 o 
   3   5   9       89.59       89.27      5.92 o 
   4   5   9     2068.24     1874.85    104.74 o 
   5   5   9      327.66      339.34     13.13 o 
   6   5   9        7.75        8.30      4.06 o 
   7   5   9        1.50        3.10      4.38 o 
  -4   6   9      117.98      145.27     12.82 o 
  -3   6   9        8.71        8.81      5.63 o 
  -2   6   9      450.78      466.09     23.90 o 
  -1   6   9     1094.34     1173.64     51.40 o 
   0   6   9      437.47      418.65     21.62 o 
   1   6   9        0.13        4.06      5.15 o 
   2   6   9      319.00      332.18     13.26 o 
   3   6   9      673.06      653.73     29.83 o 
   4   6   9      588.52      570.57     20.15 o 
   5   6   9       80.33       65.86      5.33 o 
   6   6   9        7.37        8.71      3.83 o 
   7   6   9       32.68       45.34      6.43 o 
  -3   7   9      274.87      259.84     16.65 o 
  -2   7   9      183.30      177.74     13.41 o 
  -1   7   9       94.14       97.56      9.62 o 
   0   7   9      778.09      805.20     37.26 o 
   1   7   9     1459.96     1560.18     67.37 o 
   2   7   9      137.08      118.29      7.45 o 
   3   7   9      136.09      130.49      8.08 o 
   4   7   9      676.70      710.61     31.22 o 
   5   7   9      991.55      966.12     37.95 o 
   6   7   9       30.31       31.21      6.00 o 
   7   7   9        2.89        4.56      5.38 o 
  -3   8   9       61.63       62.81      9.12 o 
  -2   8   9      121.73      113.52     10.54 o 
  -1   8   9      452.58      465.82     24.26 o 
   0   8   9      653.58      740.39     34.85 o 
   1   8   9        3.17        6.07      5.93 o 
   2   8   9      116.88      102.13     14.39 o 
   3   8   9     2003.62     1929.82     92.20 o 
   4   8   9       23.85       22.98      5.01 o 
   5   8   9       26.28       19.04      4.42 o 
   6   8   9      111.63      111.74      7.51 o 
  -2   9   9      434.61      443.60     23.90 o 
  -1   9   9        1.53        0.00      6.20 o 
   0   9   9      213.04      242.42     16.28 o 
   1   9   9       52.72       61.71      9.67 o 
   2   9   9      723.61      683.09     25.15 o 
   3   9   9       10.37       15.86      7.18 o 
   4   9   9      241.67      245.80     12.59 o 
   5   9   9      468.89      482.33     28.62 o 
   6   9   9       58.45       64.36     11.40 o 
  -1  10   9      199.35      199.54     15.14 o 
   0  10   9      108.19      130.49     11.86 o 
   1  10   9       83.71      102.67     11.08 o 
   2  10   9        4.94        0.00      5.26 o 
   3  10   9      681.83      597.08     44.47 o 
   4  10   9       97.28       90.03     13.20 o 
   5  10   9      142.17      161.05     16.69 o 
   1  11   9       98.47      131.72     13.32 o 
   2  11   9        3.59        0.00      5.67 o 
   3  11   9      100.46       93.46      8.90 o 
  -1  -6  10      171.22      160.68     13.23 o 
   0  -6  10      347.87      329.49     20.75 o 
   1  -6  10      138.95      147.55     13.91 o 
  -2  -5  10      138.39      121.60     11.40 o 
  -1  -5  10       84.02       76.67      8.71 o 
   0  -5  10       35.32       28.87      8.16 o 
   1  -5  10      197.82      196.94     15.74 o 
   2  -5  10      238.23      281.28     19.93 o 
   3  -5  10       47.71       73.98     12.36 o 
  -3  -4  10       84.46      100.34     10.22 o 
  -2  -4  10       42.49       26.32      7.02 o 
  -1  -4  10       26.49       34.62      7.16 o 
   0  -4  10      862.21      859.34     41.73 o 
   1  -4  10      604.87      605.20     31.74 o 
   2  -4  10        0.11        0.82      7.21 o 
   3  -4  10      186.51      204.95     10.00 o 
   4  -4  10      139.00      181.27     22.62 o 
  -4  -3  10       59.04       64.40      9.30 o 
  -3  -3  10       24.70       37.08      7.57 o 
  -2  -3  10      263.12      249.58     15.87 o 
  -1  -3  10        7.64       10.54      5.75 o 
   0  -3  10       21.66       18.84      6.11 o 
   1  -3  10     1023.93     1071.88     50.95 o 
   2  -3  10      349.64      385.58     16.26 o 
   3  -3  10       60.42       86.05     19.02 o 
   4  -3  10       18.00       22.64      6.84 o 
   5  -3  10        1.49        2.12      4.22 o 
  -4  -2  10      231.85      219.25     15.01 o 
  -3  -2  10       72.59       83.15      9.21 o 
  -2  -2  10       17.53       17.51      6.11 o 
  -1  -2  10       70.38       60.43      7.53 o 
   0  -2  10       16.52       18.52      5.75 o 
   1  -2  10     1792.54     1909.10     57.84 o 
   2  -2  10        5.64        5.21      3.06 o 
   3  -2  10       29.62       27.39      4.13 o 
   4  -2  10        7.31        9.70      3.88 o 
   5  -2  10       17.44       14.58      4.34 o 
   6  -2  10       16.50       10.63      4.23 o 
  -4  -1  10      141.25      146.41     12.22 o 
  -3  -1  10        0.24        2.05      5.93 o 
  -2  -1  10       57.26       54.41      7.02 o 
  -1  -1  10      167.36      151.65     11.27 o 
   0  -1  10      135.94      137.01      6.31 o 
   1  -1  10     1729.80     1784.37     53.90 o 
   2  -1  10      246.01      248.97     11.40 o 
   3  -1  10       97.58      101.68      6.15 o 
   4  -1  10       11.38        9.95      3.27 o 
   5  -1  10        4.46        3.05      6.25 o 
   6  -1  10      143.69      142.09      9.74 o 
  -4   0  10      427.07      403.65     22.67 o 
  -3   0  10      255.79      261.62     16.33 o 
  -2   0  10        7.49        9.58      5.43 o 
  -1   0  10      238.05      244.10     14.91 o 
   0   0  10      242.76      254.72     11.97 o 
   1   0  10     1632.27     1734.68     86.54 o 
   2   0  10      244.14      235.32     22.76 o 
   3   0  10      295.11      272.57     13.55 o 
   4   0  10      960.10      910.44     29.59 o 
   5   0  10       60.91       64.42      8.30 o 
   6   0  10        0.72        0.55      3.79 o 
   7   0  10      246.44      224.04     13.18 o 
  -4   1  10      256.54      274.53     17.65 o 
  -3   1  10       53.41       49.17      7.62 o 
  -2   1  10        4.21        4.29      4.88 o 
  -1   1  10      762.35      843.41     26.56 o 
   0   1  10      367.36      376.07     13.04 o 
   1   1  10      589.78      654.78     41.73 o 
   2   1  10     1815.60     1838.20     60.80 o 
   3   1  10      652.51      607.58     20.22 o 
   4   1  10        0.60        0.00      3.01 o 
   5   1  10      170.00      157.81      9.85 o 
   6   1  10      308.63      269.37     14.09 o 
   7   1  10      143.38      149.87     10.40 o 
  -4   2  10       42.84       41.00      7.62 o 
  -3   2  10      628.10      593.39     30.10 o 
  -2   2  10       57.29       49.63      4.49 o 
  -1   2  10       69.78       76.45      5.02 o 
   0   2  10     1612.47     1777.00     63.28 o 
   1   2  10      853.75      920.68     28.72 o 
   2   2  10      533.83      504.94     16.86 o 
   3   2  10      937.56      884.29     37.58 o 
   4   2  10      343.09      310.19     15.05 o 
   5   2  10      298.91      264.45     13.91 o 
   6   2  10       21.16       10.03      4.38 o 
   7   2  10      122.77      115.35      8.57 o 
  -4   3  10      179.78      188.00     14.78 o 
  -3   3  10       31.52       33.96      4.70 o 
  -2   3  10      157.28      145.46      7.53 o 
  -1   3  10      712.84      728.61     23.78 o 
   0   3  10     1100.02     1212.00     37.56 o 
   1   3  10      289.83      297.01     14.78 o 
   2   3  10      950.06      962.42     41.00 o 
   3   3  10     1123.23     1192.43     50.08 o 
   4   3  10        7.15        5.52      3.60 o 
   5   3  10       20.99       13.87      3.79 o 
   6   3  10     1064.67     1041.73     44.70 o 
   7   3  10        4.34        4.83      4.61 o 
  -4   4  10      102.97      115.04      8.35 o 
  -3   4  10      273.53      276.52     17.51 o 
  -2   4  10      232.28      236.94     14.44 o 
  -1   4  10       15.78       16.40      3.45 o 
   1   4  10     2575.86     2552.06    104.68 o 
   2   4  10      246.45      263.99     14.18 o 
   3   4  10      279.17      270.49     22.19 o 
   4   4  10      182.86      176.77      8.20 o 
   5   4  10      487.72      438.72     20.80 o 
   6   4  10       52.64       48.76      5.97 o 
   7   4  10       80.82       82.46      7.66 o 
  -4   5  10      258.23      294.91     13.59 o 
  -3   5  10       16.14       19.04      4.88 o 
  -2   5  10       43.61       38.54      4.86 o 
  -1   5  10      242.44      236.94     14.32 o 
   0   5  10     1065.75     1026.27     45.34 o 
   1   5  10       28.97       33.25      5.88 o 
   2   5  10     1002.50     1031.65     44.56 o 
   3   5  10      122.96      123.55      7.12 o 
   4   5  10      132.63      147.59      8.80 o 
   5   5  10        0.23        1.17      3.06 o 
   6   5  10      430.73      384.90     18.88 o 
   7   5  10      208.98      219.61     13.14 o 
  -3   6  10       47.51       42.55      8.26 o 
  -2   6  10        0.81        0.09      5.75 o 
  -1   6  10        0.04        0.00      5.52 o 
   0   6  10      473.64      488.44     24.81 o 
   1   6  10      780.37      686.43     31.93 o 
   2   6  10      749.58      727.41     25.18 o 
   3   6  10       97.60       93.97      6.29 o 
   4   6  10       93.03       95.35      6.45 o 
   5   6  10        3.17        7.43      3.60 o 
   6   6  10      166.63      160.58     12.93 o 
   7   6  10       29.78       33.20      6.07 o 
  -3   7  10       34.05       31.43      7.48 o 
  -2   7  10        1.13        0.00      6.16 o 
  -1   7  10       23.06       21.21      6.80 o 
   0   7  10      137.51      135.92     11.58 o 
   1   7  10      134.06      105.40      9.94 o 
   2   7  10      800.54      756.60     26.45 o 
   3   7  10      171.87      161.22      8.66 o 
   4   7  10        5.74        6.57      4.15 o 
   5   7  10       14.00       15.50      4.43 o 
   6   7  10      130.17      132.92     10.44 o 
   7   7  10      154.17      150.01     10.72 o 
  -2   8  10       78.62       77.31      9.85 o 
  -1   8  10       27.68       31.43      7.71 o 
   0   8  10      120.71      126.16     11.63 o 
   1   8  10      761.96      785.27     37.40 o 
   2   8  10      891.43      840.42     55.35 o 
   3   8  10       45.46       40.54      5.66 o 
   4   8  10        7.84        8.68      4.48 o 
   5   8  10      171.53      172.76      9.78 o 
   6   8  10        6.43        5.12      7.84 o 
  -1   9  10      316.19      310.60     19.16 o 
   0   9  10      125.37      134.09     11.90 o 
   1   9  10        7.42       10.76      7.71 o 
   2   9  10      475.74      464.45     19.73 o 
   3   9  10       45.87       55.45      9.62 o 
   4   9  10       18.62       17.83      5.37 o 
   5   9  10       34.23       37.34      6.01 o 
   6   9  10       70.33       75.39      8.35 o 
   0  10  10       41.07       41.19      9.26 o 
   1  10  10      193.65      246.11     17.97 o 
   2  10  10      300.18      333.10     15.57 o 
   3  10  10       57.66       64.49     11.65 o 
   4  10  10       21.06       35.86      6.83 o 
   5  10  10      449.57      414.54     32.52 o 
  -1  -5  11      185.76      208.89     15.51 o 
   0  -5  11      190.94      215.92     16.56 o 
   1  -5  11        0.76        5.93      8.26 o 
   2  -5  11       27.87       31.84      9.12 o 
  -2  -4  11      242.70      193.93     14.64 o 
  -1  -4  11      267.82      272.34     17.51 o 
   0  -4  11        1.40        1.05      6.02 o 
   1  -4  11       11.76       15.05      8.07 o 
   2  -4  11      378.96      407.89     25.31 o 
   3  -4  11      162.00      208.57     18.20 o 
  -3  -3  11      207.99      205.02     15.10 o 
  -2  -3  11       65.60       68.46      9.03 o 
  -1  -3  11        2.66        0.00      6.34 o 
   0  -3  11      871.44      855.37     41.51 o 
   1  -3  11       38.22       40.50      7.66 o 
   2  -3  11        0.51        0.00      6.43 o 
   3  -3  11      503.88      532.04     19.17 o 
   4  -3  11      205.81      234.00     22.21 o 
  -3  -2  11      141.18      149.78     13.09 o 
  -2  -2  11      799.96      873.02     42.19 o 
  -1  -2  11      415.14      438.22     23.72 o 
   0  -2  11       76.09       82.83      8.39 o 
   1  -2  11       87.46       92.73      9.99 o 
   2  -2  11       13.10       21.36      3.99 o 
   3  -2  11      711.01      702.72     23.89 o 
   4  -2  11        9.66        8.48      4.09 o 
   5  -2  11       79.44       81.57      6.54 o 
  -4  -1  11        1.42        1.87      7.02 o 
  -3  -1  11      200.63      226.86     15.64 o 
  -2  -1  11      204.04      239.86     15.96 o 
  -1  -1  11      119.48      126.20     10.99 o 
   0  -1  11      287.20      288.44     17.33 o 
   1  -1  11      182.81      189.67      8.17 o 
   2  -1  11       12.95       15.57      3.48 o 
   3  -1  11      552.77      616.62     68.21 o 
   4  -1  11      761.42      784.07     26.53 o 
   5  -1  11       61.77       68.67     16.56 o 
   6  -1  11        9.07        8.07      4.88 o 
  -4   0  11        1.73        7.53      6.75 o 
  -3   0  11       75.31       76.76      8.89 o 
  -2   0  11      817.38      903.81     43.24 o 
  -1   0  11     1250.63     1407.25     64.36 o 
   0   0  11       78.09       82.55      4.98 o 
   1   0  11        2.73        5.03      3.65 o 
   2   0  11      329.73      342.09     20.14 o 
   3   0  11      729.55      689.73     24.52 o 
   4   0  11       45.65       45.55      4.68 o 
   5   0  11      262.84      248.62     13.55 o 
   6   0  11        2.13        5.61      4.47 o 
  -4   1  11       25.49       20.11      7.71 o 
  -3   1  11       10.45       15.19      6.66 o 
  -2   1  11      435.28      532.59     27.64 o 
  -1   1  11      263.88      265.68     16.17 o 
   0   1  11      247.59      225.45     23.81 o 
   1   1  11       15.47       13.25      2.92 o 
   2   1  11       47.78       49.96     11.56 o 
   3   1  11      334.44      293.45     14.64 o 
   4   1  11      278.31      253.41     13.27 o 
   5   1  11      610.99      578.88     26.27 o 
   6   1  11        4.16        1.78      4.38 o 
  -4   2  11       55.93       44.74      8.71 o 
  -3   2  11        0.84        0.00      5.97 o 
  -2   2  11      446.53      500.48     17.52 o 
  -1   2  11      999.10     1177.06     36.76 o 
   0   2  11      386.18      414.06     26.04 o 
   1   2  11        2.74        5.21      2.78 o 
   2   2  11      184.40      181.03     10.40 o 
   3   2  11      170.90      145.77      8.85 o 
   4   2  11      328.48      291.81     14.73 o 
   5   2  11      495.90      475.30     22.26 o 
   6   2  11       92.86       69.56      6.43 o 
   7   2  11        6.49        0.00      4.65 o 
  -4   3  11      146.47      158.68     13.36 o 
  -3   3  11      341.08      311.06     19.02 o 
  -2   3  11      466.69      471.79     17.06 o 
  -1   3  11       39.21       40.52      4.33 o 
   0   3  11      823.46      885.48     46.09 o 
   1   3  11       90.59       89.21      7.57 o 
   2   3  11      254.32      243.65     12.86 o 
   3   3  11      145.28      132.63      9.03 o 
   4   3  11      653.46      612.04     27.41 o 
   5   3  11      621.03      556.40     25.18 o 
   6   3  11       83.25       74.21      7.12 o 
   7   3  11        0.14        0.00      4.65 o 
  -3   4  11        1.38        0.00      4.21 o 
  -2   4  11      257.44      254.17     11.19 o 
  -1   4  11     1227.31     1242.74     53.91 o 
   0   4  11      907.23      854.41     37.99 o 
   1   4  11       20.43       31.52      5.61 o 
   2   4  11      821.91      841.87     37.04 o 
   3   4  11      722.46      720.82     31.97 o 
   4   4  11      110.25      118.77      8.71 o 
   5   4  11      291.68      263.67     14.28 o 
   6   4  11      130.51      133.59      9.53 o 
   7   4  11       14.81        7.16      4.79 o 
  -3   5  11      477.72      526.56     19.61 o 
  -2   5  11      400.66      423.17     22.58 o 
  -1   5  11        2.13        0.00      5.84 o 
   0   5  11      798.01      768.85     35.30 o 
   1   5  11      350.66      318.54     17.10 o 
   2   5  11      205.13      217.33     12.91 o 
   3   5  11       31.69       39.08      4.61 o 
   4   5  11      565.45      552.28     19.53 o 
   5   5  11      347.00      338.38     17.38 o 
   6   5  11       73.63       69.51      7.02 o 
   7   5  11       21.96       29.28      6.02 o 
  -3   6  11       43.90       49.12      8.71 o 
  -2   6  11      365.18      355.07     20.30 o 
  -1   6  11      315.63      307.55     17.88 o 
   0   6  11      309.62      317.58     18.65 o 
   1   6  11        6.91        5.15      5.56 o 
   2   6  11       24.89       22.67      6.11 o 
   3   6  11     1359.72     1408.77     45.43 o 
   4   6  11       69.87       70.28      7.43 o 
   5   6  11      109.50      105.20     11.04 o 
   6   6  11      205.26      198.40     12.22 o 
   7   6  11       10.51       14.64      5.06 o 
  -2   7  11      835.28      948.41     43.60 o 
  -1   7  11       35.11       31.56      7.89 o 
   0   7  11      166.21      174.96     13.87 o 
   1   7  11      397.02      375.32     20.62 o 
   2   7  11       21.65       19.02      5.97 o 
   3   7  11       73.04       71.04      6.23 o 
   4   7  11      513.68      471.70     18.00 o 
   5   7  11       41.76       50.03      5.75 o 
   6   7  11        2.87        2.33      4.15 o 
  -2   8  11      143.50      152.79     13.00 o 
  -1   8  11      593.47      655.51     32.61 o 
   0   8  11       28.78       19.98      7.89 o 
   1   8  11        0.20        0.00      6.11 o 
   2   8  11        0.89        0.00      6.20 o 
   3   8  11       86.15       80.28     13.64 o 
   4   8  11      898.83      866.14     30.20 o 
   5   8  11        4.01        3.51      7.71 o 
   6   8  11       44.95       52.94      6.17 o 
  -1   9  11      218.46      229.92     16.51 o 
   0   9  11       92.64       99.20     11.49 o 
   1   9  11        0.50        3.65      7.48 o 
   2   9  11       11.32       12.86      7.39 o 
   3   9  11       17.13       15.79      6.23 o 
   4   9  11      212.05      181.43     11.14 o 
   5   9  11       26.92       31.50      6.12 o 
   1  10  11       33.02       32.29      9.62 o 
   2  10  11        0.39        0.00      5.13 o 
   3  10  11       49.78       47.02      8.64 o 
   4  10  11       99.54      102.37      9.07 o 
  -1  -4  12       48.09       46.34      9.12 o 
   0  -4  12       11.74       14.55      8.21 o 
   1  -4  12      234.68      280.32     20.11 o 
   2  -4  12       34.15       34.34     10.35 o 
  -2  -3  12        2.32        6.11      7.25 o 
  -1  -3  12      121.85      128.67     11.86 o 
   0  -3  12       20.24       27.37      7.71 o 
   1  -3  12      100.21      131.36     12.86 o 
   2  -3  12      412.08      484.65     28.51 o 
   3  -3  12      142.80      184.58     16.97 o 
   4  -3  12        1.27        0.00      4.56 o 
  -2  -2  12       18.01       11.17      6.98 o 
  -1  -2  12      161.48      179.93     13.91 o 
   0  -2  12      638.47      636.67     32.61 o 
   1  -2  12      454.29      516.99     28.51 o 
   2  -2  12       11.50        0.87      7.12 o 
   3  -2  12      315.57      357.20     35.90 o 
   4  -2  12        5.04        3.48      6.91 o 
  -3  -1  12        1.18       10.72      7.34 o 
  -2  -1  12      162.65      162.65     13.55 o 
  -1  -1  12       61.75       71.52      8.89 o 
   0  -1  12       69.10       80.82      9.17 o 
   1  -1  12      155.75      176.19     13.82 o 
   2  -1  12      977.04     1025.21     33.48 o 
   3  -1  12      440.50      465.07     23.56 o 
   4  -1  12        9.27       15.08      5.66 o 
   5  -1  12      129.24      128.48      9.58 o 
  -3   0  12      204.66      195.03     15.23 o 
  -2   0  12       35.30       30.29      7.62 o 
  -1   0  12       19.60       24.40      6.57 o 
   0   0  12      863.96      972.13     46.11 o 
   1   0  12     1059.15     1065.60     33.52 o 
   2   0  12       43.16       48.11     10.95 o 
   3   0  12      204.71      210.42     16.58 o 
   4   0  12      623.91      589.28     26.73 o 
   5   0  12       88.59       80.36      7.34 o 
   6   0  12        1.76        0.00      4.56 o 
  -3   1  12       46.14       56.10      9.30 o 
  -2   1  12       36.63       30.24      7.16 o 
  -1   1  12       20.30       16.97      6.11 o 
   0   1  12      306.52      352.91     13.75 o 
   1   1  12      431.17      439.42     15.39 o 
   2   1  12      534.70      489.67     22.35 o 
   3   1  12      281.25      266.23     13.82 o 
   4   1  12       14.55       15.87      4.15 o 
   5   1  12        0.56        0.00      3.79 o 
   6   1  12      160.89      149.37     10.35 o 
  -3   2  12      127.25      128.39     11.95 o 
  -2   2  12        6.70       14.87      7.16 o 
  -1   2  12       36.99       38.98      4.49 o 
   0   2  12      253.77      332.65     12.47 o 
   1   2  12     1981.77     2044.47     84.10 o 
   2   2  12      300.52      283.33     14.41 o 
   3   2  12       71.76       66.09      6.02 o 
   4   2  12      186.89      174.87     10.54 o 
   5   2  12        1.33        6.70      4.06 o 
   6   2  12      141.35      134.55      9.71 o 
  -3   3  12       17.73       16.97      7.89 o 
  -2   3  12        1.89        0.00      3.79 o 
  -1   3  12        3.22        3.48      5.77 o 
   0   3  12      247.40      246.80     13.91 o 
   1   3  12      189.76      183.12     11.40 o 
   2   3  12     1341.26     1415.73     59.48 o 
   3   3  12      126.39      124.01      8.94 o 
   4   3  12        7.22        8.12      3.92 o 
   5   3  12        5.29        7.39      3.88 o 
   6   3  12        4.56        5.88      4.24 o 
  -3   4  12      416.45      461.10     17.84 o 
  -2   4  12        1.11        5.15      6.52 o 
  -1   4  12        0.27        0.00      5.15 o 
   0   4  12      201.27      220.39     13.32 o 
   1   4  12      459.39      521.87     24.90 o 
   2   4  12     1201.59     1161.78     49.85 o 
   3   4  12      129.79      118.27      9.35 o 
   4   4  12        4.58        4.88      4.15 o 
   5   4  12        2.69        5.20      4.10 o 
   6   4  12       27.97       20.84      5.38 o 
  -3   5  12       33.23       40.68      8.76 o 
  -2   5  12        0.85        0.23      5.93 o 
  -1   5  12      213.77      219.02     14.87 o 
   0   5  12      282.43      255.28     15.64 o 
   1   5  12        9.90       11.45      5.79 o 
   2   5  12     1094.50     1126.48     49.12 o 
   3   5  12      301.63      306.36     16.74 o 
   4   5  12        8.50        5.93      4.74 o 
   5   5  12        0.03        0.00      4.38 o 
   6   5  12       64.31       49.40      6.07 o 
  -2   6  12       77.84       97.70     10.76 o 
  -1   6  12       21.85       16.37      7.39 o 
   0   6  12      313.46      299.57     18.02 o 
   1   6  12      643.37      591.06     28.78 o 
   2   6  12      493.04      466.36     23.58 o 
   3   6  12       11.52       11.63      5.25 o 
   4   6  12        0.93        3.91      3.83 o 
   5   6  12      276.66      243.83     14.60 o 
   6   6  12        7.52       11.54      5.43 o 
  -2   7  12       26.76       25.63      7.80 o 
  -1   7  12       86.20       79.50     10.35 o 
   0   7  12      554.08      583.81     29.56 o 
   1   7  12        6.44        1.28      6.34 o 
   2   7  12      524.39      434.53     23.40 o 
   3   7  12      882.02      940.26     32.23 o 
   4   7  12       29.17       32.26      7.78 o 
   5   7  12       17.38       18.27      4.84 o 
   6   7  12      150.26      137.19     11.04 o 
  -1   8  12        2.38       13.41      7.84 o 
   0   8  12      138.97      160.64     14.14 o 
   1   8  12      522.31      519.86     27.41 o 
   2   8  12      150.41      140.89     12.63 o 
   3   8  12       14.07       20.20      6.41 o 
   4   8  12      149.78      175.15     10.42 o 
   5   8  12       57.21       63.74      6.67 o 
   0   9  12      290.62      285.47     18.84 o 
   1   9  12      100.54      105.04     11.90 o 
   2   9  12      191.05      170.31     14.78 o 
   3   9  12      132.92      130.97     23.60 o 
   4   9  12       83.99      106.88     18.79 o 
   0  -3  13      136.71      146.13     13.50 o 
   1  -3  13        0.60        5.84      7.94 o 
   2  -3  13        1.14        0.00      7.80 o 
  -1  -2  13      543.09      647.21     33.98 o 
   0  -2  13       35.21       46.84      8.94 o 
   1  -2  13       11.92       18.02      8.30 o 
   2  -2  13       14.25        7.98      8.44 o 
   3  -2  13      108.92      153.71     15.83 o 
  -2  -1  13       79.10       99.25     11.04 o 
  -1  -1  13       49.49       59.34      9.03 o 
   0  -1  13      624.11      681.37     35.03 o 
   1  -1  13        6.05        2.74      6.98 o 
   2  -1  13        9.16        7.71      7.80 o 
   3  -1  13       76.34       76.67      6.16 o 
   4  -1  13      116.87      119.59      9.30 o 
  -2   0  13      162.47      176.05     15.19 o 
  -1   0  13      387.17      454.14     25.22 o 
   0   0  13      120.98      168.62     14.37 o 
   1   0  13        2.81        2.55      6.34 o 
   2   0  13      198.74      209.21     22.87 o 
   3   0  13      334.46      313.39     15.96 o 
   4   0  13        4.65        3.33      4.65 o 
   5   0  13      208.65      196.44     12.22 o 
  -2   1  13      217.25      245.84     17.29 o 
  -1   1  13        0.35        2.51      6.25 o 
   0   1  13      516.34      600.36     30.79 o 
   1   1  13      214.74      189.87     10.99 o 
   2   1  13       75.59       85.66      7.25 o 
   3   1  13      163.66      159.82     10.13 o 
   4   1  13      458.02      392.25     19.20 o 
   5   1  13      167.91      168.62     10.99 o 
  -2   2  13      421.59      468.73     26.04 o 
  -1   2  13      672.60      667.64     34.25 o 
   0   2  13      154.55      161.41     10.76 o 
   1   2  13       16.30       22.62      4.93 o 
   2   2  13       41.91       40.46      5.52 o 
   3   2  13      809.01      731.63     32.38 o 
   4   2  13       76.15       69.97      6.75 o 
   5   2  13      113.99      117.26      9.30 o 
   6   2  13      409.87      373.96     18.84 o 
  -1   3  13        0.04        0.00      5.34 o 
   0   3  13      177.95      161.51     11.13 o 
   1   3  13      546.81      498.11     23.72 o 
   2   3  13       21.14       27.73      5.43 o 
   3   3  13       83.65       81.28      7.30 o 
   4   3  13      658.17      609.30     27.73 o 
   5   3  13      219.78      202.05     11.86 o 
   6   3  13        7.01        5.06      4.97 o 
  -2   4  13      321.38      362.78     20.34 o 
  -1   4  13      736.34      763.33     35.39 o 
   0   4  13       94.16       96.37      9.12 o 
   1   4  13        2.20        6.66      5.25 o 
   2   4  13       35.08       25.95      5.38 o 
   3   4  13      259.64      260.84     14.78 o 
   4   4  13      366.05      338.02     17.38 o 
   5   4  13      109.56      106.23      9.12 o 
   6   4  13       59.25       62.44      7.16 o 
  -2   5  13      492.49      610.72     30.83 o 
  -1   5  13       27.02       34.80      7.84 o 
   0   5  13      160.34      146.73     11.40 o 
   1   5  13        3.06        0.05      5.43 o 
   2   5  13       13.08       14.23      5.97 o 
   3   5  13        2.07        0.00      4.56 o 
   4   5  13      496.53      493.45     23.99 o 
   5   5  13      272.15      228.73     13.82 o 
   6   5  13        0.74        0.00      4.29 o 
  -1   6  13     1099.30     1232.34     55.32 o 
   0   6  13      377.90      364.79     20.93 o 
   1   6  13        9.27        9.62      6.75 o 
   2   6  13       41.25       30.10      7.16 o 
   3   6  13       24.21       23.12      6.61 o 
   4   6  13      520.98      484.42     24.31 o 
   5   6  13       16.49       13.32      5.84 o 
   6   6  13       42.21       49.76      7.39 o 
  -1   7  13       56.30       73.48     10.67 o 
   0   7  13      190.33      163.38     14.00 o 
   1   7  13       46.57       52.18      8.99 o 
   2   7  13      113.84       90.49      9.67 o 
   3   7  13        3.01        0.00      6.16 o 
   4   7  13      288.17      294.47     13.23 o 
   5   7  13      299.95      300.43     17.38 o 
   0   8  13      410.72      451.86     25.45 o 
   1   8  13        2.57        0.09      7.48 o 
   2   8  13       11.06        0.00      6.84 o 
   3   8  13      187.64      154.98     13.04 o 
   4   8  13       13.69       23.58      5.77 o 
   5   8  13        0.66        4.87      4.67 o 
   2   9  13       95.77       80.64     11.27 o 
   3   9  13       68.98       60.98     10.35 o 
   0  -1  14       32.80       58.11      9.58 o 
   1  -1  14      119.95      141.21     13.87 o 
   2  -1  14      653.26      838.63     44.24 o 
   3  -1  14       67.87       73.20      7.25 o 
  -1   0  14       30.12       30.51      8.07 o 
   0   0  14       65.95       85.25     10.81 o 
   1   0  14      529.52      695.05     36.58 o 
   2   0  14       89.43       79.68      7.02 o 
   3   0  14       73.86       67.78      7.12 o 
   4   0  14        0.73        2.55      4.83 o 
  -1   1  14      117.39      132.68     12.13 o 
   1   1  14       41.70       39.82      6.02 o 
   2   1  14      853.17      802.74     35.12 o 
   3   1  14      435.53      393.61     19.20 o 
   4   1  14        7.92       13.09      4.97 o 
   1   2  14      346.31      322.60     16.74 o 
   2   2  14      204.09      188.19     11.49 o 
   3   2  14      117.02      103.40      8.30 o 
   4   2  14       63.15       55.46      6.43 o 
   5   2  14      109.84      100.16      8.48 o 
   0   3  14      289.29      331.68     17.83 o 
   1   3  14       11.18       10.40      5.25 o 
   2   3  14      428.11      416.24     20.71 o 
   3   3  14      613.60      582.03     27.18 o 
   4   3  14        2.13        3.83      4.65 o 
   5   3  14        0.45        0.00      4.47 o 
  -1   4  14        0.28        0.00      5.88 o 
   0   4  14      327.60      348.51     19.06 o 
   1   4  14      844.23      817.97     37.04 o 
   2   4  14      121.26      107.50      9.44 o 
   3   4  14       45.01       43.38      6.75 o 
   4   4  14      148.24      132.59     10.31 o 
   5   4  14       30.71       31.65      6.25 o 
  -1   5  14        8.46        8.26      7.07 o 
   0   5  14      281.30      265.31     16.88 o 
   1   5  14        3.52        3.88      6.25 o 
   2   5  14      325.59      301.76     17.47 o 
   3   5  14      380.75      366.80     19.79 o 
   4   5  14       13.63       18.84      5.61 o 
   5   5  14        3.83        7.84      5.43 o 
   0   6  14       83.90       77.31     10.13 o 
   1   6  14      955.31      951.38     43.65 o 
   2   6  14      395.05      357.95     20.52 o 
   3   6  14       27.54       32.11      7.43 o 
   4   6  14      103.37      104.72      9.62 o 
   5   6  14       26.73       28.28      6.39 o 
   0   7  14       90.44       90.95     11.13 o 
   1   7  14       18.77       12.95      8.07 o 
   2   7  14      348.72      336.88     20.34 o 
   3   7  14       99.42       90.58     10.40 o 
   4   7  14        4.42       18.02      7.21 o 
   2   8  14      527.37      506.27     27.46 o 
   3   8  14        4.74       14.41      7.43 o 
   2   1  15        2.12        2.83      4.61 o 
   3   1  15       13.21       10.95      4.93 o 
   1   2  15        0.32        4.74      5.02 o 
   2   2  15        6.51       11.90      5.15 o 
   3   2  15       74.88       77.67      7.30 o 
   0   3  15      246.16      247.62     15.14 o 
   1   3  15        5.70        5.75      5.38 o 
   2   3  15       49.15       59.84      7.30 o 
   3   3  15        7.57        0.00      4.70 o 
   4   3  15      181.33      209.49     13.18 o 
   0   4  15      282.73      291.72     17.74 o 
   1   4  15        0.46        0.00      5.66 o 
   2   4  15       78.13       78.08      8.53 o 
   3   4  15      211.58      178.75     12.41 o 
   4   4  15       67.62       69.01      7.94 o 
   1   5  15      226.59      210.99     14.82 o 
   2   5  15       69.09       66.50      8.16 o 
   3   5  15        0.16       10.13      6.07 o 
   4   5  15      212.02      191.88     13.23 o 
   1   6  15        3.08        0.00      6.20 o 
   2   6  15        1.56        0.00      6.52 o 
   3   6  15      307.37      288.85     17.29 o 
                                                 
